# Supplementary material for: Functional in vivo and in vitro effects of 20q11.21 genetic aberrations on hPSC differentiation
Source: Sci Rep. 2020 Oct 29;10:18582. doi: 10.1038/s41598-020-75657-7 (PMC7596514; doi:10.1038/s41598-020-75657-7)
Supplement: Supplementary file 3 — Supplementary Table S3. [file 41598_2020_75657_MOESM3_ESM.xlsx]

## Sheet: TableS3
Supplementary Table S3. List of significant DEGs in hPSCs with the CNV gain at 20q11.21
ID	Symbol	Entrez Gene Name	Log2 Ratio	P-value	FDR
ENSG00000163359.15	COL6A3	1293	-1.39831	4.5427e-26	1.00426e-21
ENSG00000238266.1	LINC00707	100507127	1.78648	1.03511e-23	1.14416e-19
ENSG00000113721.13	PDGFRB	5159	-1.24193	9.66932e-19	7.12532e-15
ENSG00000184470.20	TXNRD2	10587	-1.10674	7.09785e-18	3.9228e-14
ENSG00000243566.6	UPK3B	105375355	-2.01494	1.72347e-17	7.62013e-14
ENSG00000106366.8	SERPINE1	5054	-1.59685	3.77288e-16	1.39012e-12
ENSG00000154736.5	ADAMTS5	11096	-1.64803	6.58818e-16	2.08064e-12
ENSG00000151962.7	RBM46	166863	1.50712	5.87299e-14	1.4426e-10
ENSG00000141052.17	MYOCD	93649	-1.52682	5.61691e-13	1.24173e-09
ENSG00000179023.8	KLHDC7A	127707	-1.21182	7.58982e-13	1.39823e-09
ENSG00000136167.13	LCP1	3936	-1.60866	2.32508e-12	3.67146e-09
ENSG00000081277.12	PKP1	5317	-1.33903	3.4364e-12	4.96562e-09
ENSG00000109063.14	MYH3	4621	1.15516	3.59388e-12	4.96562e-09
ENSG00000128591.15	FLNC	2318	-1.45119	1.03748e-11	1.34915e-08
ENSG00000197647.11	ZNF433	163059	1.20153	8.14134e-11	7.33547e-08
ENSG00000133710.15	SPINK5	11005	1.12426	8.29542e-11	7.33547e-08
ENSG00000113361.12	CDH6	1004	-1.6681	1.01892e-10	8.66359e-08
ENSG00000198719.8	DLL1	28514	1.19524	2.42387e-10	1.91373e-07
ENSG00000118407.14	FILIP1	27145	1.09076	3.2766e-10	2.41453e-07
ENSG00000156049.6	GNA14	9630	-1.01312	5.66705e-10	3.91505e-07
ENSG00000122176.10	FMOD	2331	-1.93044	9.76167e-10	6.3471e-07
ENSG00000041982.15	TNC	3371	-1.43927	1.53403e-09	9.42021e-07
ENSG00000163017.13	ACTG2	72	-1.53429	2.90646e-09	1.57808e-06
ENSG00000261456.5	TUBB8	347688	1.53078	3.86578e-09	1.98746e-06
ENSG00000112599.8	GUCA1B	2979	1.60621	4.84903e-09	2.43631e-06
ENSG00000258932.5	LOC728755	728755	1.76775	6.58738e-09	3.05665e-06
ENSG00000147485.12	PXDNL	137902	-1.85827	7.55397e-09	3.33991e-06
ENSG00000148908.14	RGS10	6001	1.18755	1.40169e-08	5.97997e-06
ENSG00000066056.13	TIE1	7075	-1.04222	1.40661e-08	5.97997e-06
ENSG00000124635.8	HIST1H2BJ	8970	-1.41114	1.66562e-08	6.69488e-06
ENSG00000176928.5	GCNT4	51301	-1.20948	1.70123e-08	6.71593e-06
ENSG00000205181.5	LINC00654	149837	-2.68523	5.40541e-08	1.89678e-05
ENSG00000159251.6	ACTC1	70	-1.46718	6.42613e-08	2.09314e-05
ENSG00000140937.13	CDH11	1009	-1.2333	6.53306e-08	2.09314e-05
ENSG00000244280.1	ECEL1P2	347694	1.13163	6.45296e-08	2.09314e-05
ENSG00000157765.12	SLC34A2	10568	-1.06315	6.88865e-08	2.17554e-05
ENSG00000251562.8	MALAT1	378938	1.18362	7.4384e-08	2.2839e-05
ENSG00000166923.10	GREM1	26585	-1.94464	1.00353e-07	2.958e-05
ENSG00000204305.13	AGER	177	1.23204	1.13612e-07	3.30475e-05
ENSG00000139547.7	RDH16	8608	1.65925	1.23894e-07	3.46699e-05
ENSG00000139915.19	MDGA2	161357	1.45719	1.61989e-07	4.06942e-05
ENSG00000142149.8	HUNK	30811	-1.00812	1.60363e-07	4.06942e-05
ENSG00000233056.2	ERVH48-1	90625	1.34378	1.68457e-07	4.18436e-05
ENSG00000226674.9	TEX41	401014	1.58072	2.33548e-07	5.37818e-05
ENSG00000147576.15	ADHFE1	137872	1.21904	2.3666e-07	5.39366e-05
ENSG00000180422.3	LINC00304	283860	1.34548	2.50791e-07	5.45774e-05
ENSG00000076356.6	PLXNA2	5362	-1.15544	2.51816e-07	5.45774e-05
ENSG00000128285.4	MCHR1	2847	-1.02541	2.45887e-07	5.45774e-05
ENSG00000103257.8	SLC7A5	8140	-1.03217	2.7031e-07	5.80169e-05
ENSG00000133246.11	PRAM1	84106	2.12077	2.84937e-07	5.99914e-05
ENSG00000182168.14	UNC5C	8633	-1.9407	2.83797e-07	5.99914e-05
ENSG00000129437.9	KLK14	43847	1.14278	2.98476e-07	6.22491e-05
ENSG00000166963.12	MAP1A	4130	-1.14137	3.07535e-07	6.35389e-05
ENSG00000134780.9	DAGLA	747	-1.32891	3.36409e-07	6.76091e-05
ENSG00000282164.2	PEG13	359809	-1.42856	4.16606e-07	8.00861e-05
ENSG00000166432.14	ZMAT1	84460	1.10105	4.90005e-07	9.02957e-05
ENSG00000176978.13	DPP7	29952	1.29654	5.79836e-07	0.000102634
ENSG00000256340.8	ABCC6P1	653190	1.33674	7.04603e-07	0.000119702
ENSG00000099866.14	MADCAM1	8174	1.42773	7.37213e-07	0.000123466
ENSG00000169427.6	KCNK9	51305	2.06129	8.12368e-07	0.0001324
ENSG00000121851.12	POLR3GL	84265	1.27056	8.73866e-07	0.000141011
ENSG00000266714.8	MYO15B	80022	1.57603	8.81419e-07	0.000141199
ENSG00000162444.11	RBP7	116362	1.07468	9.51832e-07	0.000149235
ENSG00000012223.12	LTF	4057	-1.44616	1.00395e-06	0.000154128
ENSG00000091986.15	CCDC80	151887	-1.34983	1.02516e-06	0.000156298
ENSG00000138722.9	MMRN1	22915	-5.03248	1.12184e-06	0.000169867
ENSG00000100385.13	IL2RB	3560	-1.26127	1.14086e-06	0.000171418
ENSG00000091536.17	MYO15A	51168	1.071	1.20811e-06	0.000176871
ENSG00000134531.9	EMP1	2012	-1.26213	1.25266e-06	0.000182188
ENSG00000219445.2	LOC101928254	101928254	2.3717	1.56235e-06	0.000220379
ENSG00000139329.4	LUM	4060	-5.01917	1.6938e-06	0.000232577
ENSG00000101493.10	ZNF516	9658	1.03503	1.93254e-06	0.000252797
ENSG00000162989.4	KCNJ3	3760	-1.33036	1.99808e-06	0.000258313
ENSG00000077274.8	CAPN6	827	-1.00791	2.06756e-06	0.000262687
ENSG00000178394.4	HTR1A	3350	-1.6694	2.34199e-06	0.000287357
ENSG00000123901.8	GPR83	10888	-1.16057	2.55519e-06	0.000305338
ENSG00000206073.10	SERPINB4	6318	-1.41072	2.75451e-06	0.000318817
ENSG00000114841.17	DNAH1	25981	1.23477	2.84838e-06	0.000326265
ENSG00000111799.20	COL12A1	1303	-1.41146	2.89608e-06	0.000327852
ENSG00000175445.14	LPL	4023	-1.1092	2.92155e-06	0.000327852
ENSG00000249992.1	TMEM158	25907	1.14172	3.30684e-06	0.000363703
ENSG00000187848.13	P2RX2	22953	1.14154	3.64371e-06	0.000387266
ENSG00000058085.14	LAMC2	3918	-1.00807	3.7152e-06	0.000392975
ENSG00000198848.12	CES1	1066	-2.25247	3.91066e-06	0.000405882
ENSG00000226763.4	SRRM5	100170229	1.22063	4.17241e-06	0.000427035
ENSG00000168542.14	COL3A1	1281	-4.53535	4.29417e-06	0.000433475
ENSG00000102001.12	CACNA1F	778	1.16297	4.3949e-06	0.000441628
ENSG00000163440.11	PDCL2	132954	2.35491	4.79784e-06	0.000473508
ENSG00000116729.13	WLS	79971	-1.68917	4.93252e-06	0.000480188
ENSG00000259129.5	LINC00648	100506433	1.32926	4.94858e-06	0.000480188
ENSG00000215580.10	BCORP1	286554	-1.63396	5.19733e-06	0.000495247
ENSG00000117868.15	ESYT2	57488	1.24091	5.23933e-06	0.000497106
ENSG00000249574.1	LOC442497	442497	-1.62466	5.45651e-06	0.000508332
ENSG00000265107.2	GJA5	2702	-1.44314	5.7912e-06	0.000531228
ENSG00000176986.15	SEC24C	9632	-1.04042	5.86801e-06	0.00053605
ENSG00000168356.11	SCN11A	11280	1.03961	6.22693e-06	0.000562375
ENSG00000196878.14	LAMB3	3914	-1.3451	6.26627e-06	0.000563123
ENSG00000253982.1	LOC101927752	101927752	1.34485	6.47268e-06	0.000579318
ENSG00000180525.11	PRR26	414235	2.4421	6.52792e-06	0.000580421
ENSG00000134817.10	APLNR	187	-3.87982	7.98321e-06	0.000668503
ENSG00000100234.11	TIMP3	7078	-1.18111	8.16912e-06	0.000674557
ENSG00000169403.11	PTAFR	5724	-1.05978	8.18178e-06	0.000674557
ENSG00000196361.9	ELAVL3	1995	1.02006	8.09534e-06	0.000674557
ENSG00000054179.11	ENTPD2	954	1.51959	8.69682e-06	0.00069913
ENSG00000204936.9	CD177	57126	-1.0835	9.06238e-06	0.000721439
ENSG00000255284.1	LOC171391	171391	1.27935	9.45169e-06	0.00073668
ENSG00000069696.6	DRD4	1815	1.25236	9.76506e-06	0.000742285
ENSG00000181577.15	C6orf223	221416	-1.24462	9.77089e-06	0.000742285
ENSG00000169851.15	PCDH7	5099	-1.09095	1.04514e-05	0.000777032
ENSG00000105974.11	CAV1	857	-1.14512	1.07902e-05	0.000794371
ENSG00000115414.18	FN1	2335	-1.1395	1.10663e-05	0.000800122
ENSG00000188487.11	INSC	387755	1.17748	1.33799e-05	0.000921461
ENSG00000205129.8	C4orf47	441054	1.07114	1.41373e-05	0.000965999
ENSG00000206077.10	ZDHHC11B	653082	1.14214	1.45428e-05	0.000983175
ENSG00000109452.12	INPP4B	8821	-1.73423	1.46977e-05	0.000990614
ENSG00000220008.3	LINGO3	645191	2.32832	1.59407e-05	0.00105509
ENSG00000183160.8	TMEM119	338773	-1.64748	1.64573e-05	0.0010764
ENSG00000206129.3	LOC642484	642484	1.27101	1.64548e-05	0.0010764
ENSG00000278771.1	RN7SL3	378707	1.1458	1.71626e-05	0.00111265
ENSG00000123146.19	ADGRE5	976	-1.00665	1.78194e-05	0.00114516
ENSG00000164318.17	EGFLAM	133584	-2.15393	2.04001e-05	0.00126719
ENSG00000160471.12	COX6B2	125965	1.17783	2.02775e-05	0.00126719
ENSG00000274588.1	DGKK	139189	-1.14158	2.20186e-05	0.00131558
ENSG00000133816.14	MICAL2	9645	-1.35293	2.30654e-05	0.00136162
ENSG00000104888.9	SLC17A7	57030	1.00288	2.34873e-05	0.00137594
ENSG00000140945.16	CDH13	1012	-1.08807	2.41889e-05	0.00139825
ENSG00000105695.14	MAG	4099	-1.13682	2.43288e-05	0.00140061
ENSG00000226673.2	LINC01108	102216342	2.08075	2.45126e-05	0.00140753
ENSG00000088340.15	FER1L4	80307	1.02661	2.58976e-05	0.00146799
ENSG00000169908.11	TM4SF1	4071	-1.488	2.7062e-05	0.00150695
ENSG00000018625.14	ATP1A2	477	-1.14053	2.73027e-05	0.00150895
ENSG00000104321.10	TRPA1	8989	-1.07119	2.75698e-05	0.00151992
ENSG00000267470.5	ZNF571-AS1	100507433	-1.13874	2.84284e-05	0.00154036
ENSG00000170049.9	KCNAB3	9196	1.15292	2.93763e-05	0.0015801
ENSG00000170743.16	SYT9	143425	-1.03241	2.93498e-05	0.0015801
ENSG00000171385.9	KCND3	3752	-1.42683	2.95985e-05	0.00158819
ENSG00000182583.12	VCX	26609	1.7002	3.20714e-05	0.00169618
ENSG00000260423.1	LINC02367	101930452	1.49003	3.2901e-05	0.00172602
ENSG00000127415.12	IDUA	3425	1.08492	3.28128e-05	0.00172602
ENSG00000205544.3	TMEM256	254863	1.34101	3.43273e-05	0.00178559
ENSG00000135318.11	NT5E	4907	-1.12623	3.46391e-05	0.00179757
ENSG00000204882.3	GPR20	2843	-1.26857	3.59771e-05	0.00184108
ENSG00000197054.11	ZNF763	284390	1.16122	4.03298e-05	0.00201258
ENSG00000099617.3	EFNA2	1943	1.16777	4.04925e-05	0.00201615
ENSG00000174460.3	ZCCHC12	170261	1.19635	4.109e-05	0.0020413
ENSG00000145975.14	FAM217A	222826	-1.38214	4.39882e-05	0.00213725
ENSG00000137672.12	TRPC6	7225	-1.14279	4.56396e-05	0.00218862
ENSG00000162881.6	OXER1	165140	1.46676	4.90042e-05	0.00230866
ENSG00000178773.14	CPNE7	27132	1.06568	5.14547e-05	0.00236981
ENSG00000254951.7	LOC283299	283299	-1.26993	5.95964e-05	0.00266161
ENSG00000187957.7	DNER	92737	-1.07916	6.41526e-05	0.00284784
ENSG00000189060.5	H1F0	3005	1.03791	6.49944e-05	0.00286326
ENSG00000115255.10	REEP6	92840	1.10724	6.68144e-05	0.00293068
ENSG00000162572.20	SCNN1D	6339	1.1602	7.76592e-05	0.00327281
ENSG00000169594.13	BNC1	646	-1.44729	8.24263e-05	0.00342117
ENSG00000226416.1	MRPL23-AS1	100133545	1.27615	8.30296e-05	0.00343091
ENSG00000173213.9	TUBB8P12	260334	1.26651	8.44924e-05	0.00347188
ENSG00000157150.4	TIMP4	7079	-1.07324	8.90207e-05	0.00363096
ENSG00000167754.12	KLK5	25818	-1.16194	9.96319e-05	0.00389145
ENSG00000185482.7	STAC3	246329	1.06939	0.00010038	0.00390362
ENSG00000184895.7	SRY	6736	1.0447	0.000103947	0.00398953
ENSG00000154429.10	CCSAP	126731	1.03779	0.000114805	0.00430168
ENSG00000022355.16	GABRA1	2554	-1.29614	0.000115761	0.00433018
ENSG00000137440.4	FGFBP1	9982	-1.5736	0.000117445	0.00437833
ENSG00000084674.14	APOB	338	-1.03304	0.00012027	0.00447612
ENSG00000169994.18	MYO7B	4648	-2.2296	0.000125097	0.00457288
ENSG00000113211.5	PCDHB6	56130	1.27847	0.000125109	0.00457288
ENSG00000213199.7	ASIC3	9311	1.45647	0.000130289	0.00468197
ENSG00000196711.8	ALKAL1	389658	1.36201	0.000134147	0.00474177
ENSG00000075429.8	CACNG5	27091	-1.34123	0.000138959	0.00486842
ENSG00000174099.11	MSRB3	253827	-1.06275	0.000145373	0.00497487
ENSG00000102878.16	HSF4	3299	2.76342	0.000146408	0.00499481
ENSG00000063015.19	SEZ6	124925	-1.04631	0.000149148	0.00504291
ENSG00000250486.3	FAM218A	152756	1.03485	0.000149105	0.00504291
ENSG00000166573.5	GALR1	2587	-1.01903	0.00014959	0.00504291
ENSG00000277399.4	GPR179	440435	1.40065	0.000152451	0.0051064
ENSG00000108231.12	LGI1	9211	-3.16552	0.000153142	0.00512181
ENSG00000131094.3	C1QL1	10882	1.34375	0.000157644	0.00522494
ENSG00000186973.10	FAM183A	440585	1.00266	0.00015817	0.00523453
ENSG00000177025.3	C19orf18	147685	1.33015	0.000160985	0.00529598
ENSG00000120738.7	EGR1	1958	2.32498	0.000165118	0.00539183
ENSG00000139292.12	LGR5	8549	-2.05241	0.000180174	0.00573935
ENSG00000077943.7	ITGA8	8516	-4.33263	0.000191491	0.00601319
ENSG00000147883.10	CDKN2B	1030	-2.45822	0.000193221	0.00602788
ENSG00000268916.6	CSAG3	389903	3.54155	0.000201188	0.00619647
ENSG00000167612.12	ANKRD33	341405	1.40858	0.000203197	0.00623831
ENSG00000196169.14	KIF19	124602	1.20172	0.000216839	0.0064431
ENSG00000057149.15	SERPINB3	6317	-1.48067	0.000229214	0.00669384
ENSG00000178235.7	SLITRK1	114798	-1.00099	0.000231622	0.00672421
ENSG00000179776.17	CDH5	1003	-1.66915	0.000250426	0.00710675
ENSG00000172232.9	AZU1	566	1.46046	0.000252654	0.00714248
ENSG00000179253.3	LOC100128310	100128310	-2.5356	0.000255748	0.00719315
ENSG00000253522.6	MIR3142HG	107075116	-1.45266	0.000255438	0.00719315
ENSG00000143590.13	EFNA3	1944	1.04741	0.000256228	0.00719749
ENSG00000106341.10	PPP1R17	10842	-1.09312	0.000266771	0.00741824
ENSG00000144410.4	CPO	130749	1.03291	0.000268042	0.00744422
ENSG00000163508.12	EOMES	8320	-3.12004	0.000275529	0.00756661
ENSG00000157554.18	ERG	2078	-1.2583	0.000280143	0.00766475
ENSG00000120708.16	TGFBI	7045	-1.15117	0.000289037	0.00782098
ENSG00000132681.16	ATP1A4	480	-1.09627	0.000296597	0.00796704
ENSG00000105492.15	SIGLEC6	946	-1.81795	0.000307966	0.0081633
ENSG00000187624.8	C17orf97	400566	1.47638	0.000316214	0.00833181
ENSG00000176171.11	BNIP3	664	1.05522	0.000316967	0.00833197
ENSG00000116132.11	PRRX1	5396	-2.09269	0.000327427	0.00850687
ENSG00000214279.13	SCART1	619207	1.11984	0.000329327	0.00852847
ENSG00000172828.12	CES3	23491	1.01583	0.000338291	0.00869143
ENSG00000197837.3	HIST4H4	121504	-1.07219	0.000344859	0.00872287
ENSG00000127364.3	TAS2R4	50832	1.09875	0.000345963	0.00874079
ENSG00000254656.1	RTL1	388015	3.74296	0.000356696	0.00891013
ENSG00000236824.2	BCYRN1	618	1.52061	0.000360459	0.0089441
ENSG00000137463.4	MGARP	84709	1.0719	0.000371643	0.00908504
ENSG00000198108.3	CHSY3	337876	-1.07714	0.000413655	0.00980565
ENSG00000172250.15	SERHL	94009	1.14593	0.000414862	0.00981944
ENSG00000233673.7	ANAPC1P1	100286979	-1.09813	0.000427346	0.01002
ENSG00000275763.3	C18orf65	400658	1.9641	0.000449461	0.0103503
ENSG00000175548.8	ALG10B	144245	1.17108	0.000455247	0.0104726
ENSG00000101336.13	HCK	3055	1.05266	0.000464384	0.0105946
ENSG00000148677.6	ANKRD1	27063	-3.18429	0.000501389	0.0112416
ENSG00000226506.5	LOC101929551	101929551	1.30025	0.000501252	0.0112416
ENSG00000130643.8	CALY	50632	1.49039	0.000517702	0.0115139
ENSG00000198796.6	ALPK2	115701	-1.83043	0.000525776	0.0116117
ENSG00000118785.13	SPP1	6696	-1.02349	0.000537741	0.0117935
ENSG00000135046.13	ANXA1	301	-1.77021	0.000553	0.0119972
ENSG00000120332.15	TNN	63923	-1.03516	0.000570464	0.0123037
ENSG00000101605.12	MYOM1	8736	1.29673	0.000573802	0.0123515
ENSG00000189409.13	MMP23B	8510	1.00941	0.000589893	0.0126277
ENSG00000161896.11	IP6K3	117283	-1.61934	0.000609824	0.0129132
ENSG00000101292.7	PROKR2	128674	-1.09706	0.000622389	0.013104
ENSG00000167984.17	NLRC3	197358	1.02927	0.000633429	0.0132327
ENSG00000125872.7	LRRN4	164312	-1.67677	0.000645184	0.0133586
ENSG00000233175.2	LOC107985040	107985040	1.15789	0.000649583	0.0134209
ENSG00000145936.8	KCNMB1	3779	-1.25389	0.000654782	0.013503
ENSG00000124232.10	RBPJL	11317	1.17501	0.000664838	0.0135963
ENSG00000163638.13	ADAMTS9	56999	-1.61671	0.000686314	0.0139068
ENSG00000188687.17	SLC4A5	57835	1.11736	0.000700606	0.0141188
ENSG00000150594.6	ADRA2A	150	1.03315	0.000721271	0.0143263
ENSG00000203780.10	FANK1	92565	1.0351	0.000732945	0.0145074
ENSG00000181541.5	MAB21L2	10586	-2.43582	0.000765925	0.0148399
ENSG00000188747.8	NOXA1	10811	1.32181	0.000783427	0.015021
ENSG00000274750.2	HIST1H3E	8353	-1.08941	0.00080848	0.0153517
ENSG00000129991.12	TNNI3	7137	1.04891	0.00084556	0.0156698
ENSG00000170961.6	HAS2	3037	-1.03184	0.000858663	0.0158056
ENSG00000198959.11	TGM2	7052	-2.29458	0.000884083	0.0161658
ENSG00000009950.15	MLXIPL	51085	1.01263	0.000888065	0.0162185
ENSG00000261678.2	SCRT1	83482	1.16651	0.000895717	0.0162575
ENSG00000135218.17	CD36	948	-1.70619	0.000897738	0.0162808
ENSG00000086288.11	NME8	51314	1.58923	0.00092478	0.0165943
ENSG00000175513.9	TSGA10IP	254187	1.07516	0.00094099	0.0168033
ENSG00000204642.13	HLA-F	3134	1.08192	0.000992314	0.017369
ENSG00000115461.4	IGFBP5	3488	-1.03404	0.000992249	0.017369
ENSG00000106034.17	CPED1	79974	-1.43959	0.00100207	0.0174568
ENSG00000183654.8	MARCH11	441061	1.25648	0.00100427	0.0174813
ENSG00000241359.1	SYNPR-AS1	100874016	1.05335	0.00101818	0.0176679
ENSG00000254166.2	PCAT2	103164619	2.05459	0.00107353	0.0183689
ENSG00000188282.12	RUFY4	285180	1.35905	0.00107636	0.018403
ENSG00000185155.11	MIXL1	83881	-1.42656	0.00108038	0.0184148
ENSG00000223403.4	MEG9	100507257	3.90627	0.00108375	0.0184477
ENSG00000182752.9	PAPPA	5069	-1.10693	0.00117371	0.0194714
ENSG00000167183.2	PRR15L	79170	1.93503	0.00123765	0.0201627
ENSG00000141161.11	UNC45B	146862	-1.55976	0.00127293	0.0205203
ENSG00000228376.3	GAS2L1P2	340508	1.04723	0.00127353	0.0205203
ENSG00000152430.17	BOLL	66037	1.51093	0.00128745	0.0207144
ENSG00000231646.5	FSIP2-AS1	107985781	1.61081	0.00129699	0.0208093
ENSG00000167244.19	IGF2	3481	-5.15559	0.00132314	0.021118
ENSG00000247498.9	GPRC5D-AS1	100506314	2.21124	0.00132653	0.021128
ENSG00000107984.9	DKK1	22943	-1.92099	0.00134058	0.0212959
ENSG00000137809.16	ITGA11	22801	-2.22649	0.00141221	0.0220479
ENSG00000237310.1	GS1-124K5.4	100289098	1.05506	0.00142949	0.0222547
ENSG00000167414.4	GNG8	94235	1.87747	0.00146302	0.0225073
ENSG00000162391.11	FAM151A	338094	-1.63648	0.00148496	0.022687
ENSG00000111215.12	PRH1	5554	1.01523	0.00149737	0.0228292
ENSG00000135437.9	RDH5	5959	-1.12677	0.00151356	0.0229925
ENSG00000146374.13	RSPO3	84870	-2.03864	0.00154867	0.0233253
ENSG00000141449.14	GREB1L	80000	-1.52967	0.0015489	0.0233253
ENSG00000162849.15	KIF26B	55083	-1.15924	0.00156566	0.0235389
ENSG00000184486.9	POU3F2	5454	-1.11551	0.00158142	0.0236379
ENSG00000115221.11	ITGB6	3694	-3.80713	0.00159259	0.0237727
ENSG00000150275.18	PCDH15	65217	1.56752	0.00163478	0.0241416
ENSG00000185551.14	NR2F2	7026	-1.98124	0.00165052	0.0243092
ENSG00000133048.12	CHI3L1	1116	-1.20508	0.00173425	0.0250459
ENSG00000253948.1	LOC105375666	105375666	1.08752	0.00174626	0.0251839
ENSG00000142748.12	FCN3	8547	1.72264	0.00181594	0.0258776
ENSG00000125089.16	SH3TC1	54436	-1.70022	0.00193219	0.0268647
ENSG00000142677.3	IL22RA1	58985	-1.2049	0.00196918	0.027225
ENSG00000129009.12	ISLR	3671	-1.52375	0.00199395	0.0273679
ENSG00000171794.3	UTF1	8433	1.29671	0.00203584	0.0276792
ENSG00000115594.11	IL1R1	3554	-1.05825	0.0020744	0.0280138
ENSG00000196990.8	FAM163B	642968	1.30078	0.00207977	0.0280521
ENSG00000256073.3	URB1-AS1	84996	1.41941	0.00208216	0.0280673
ENSG00000186487.18	MYT1L	23040	-1.48121	0.00211081	0.0283541
ENSG00000164746.13	C7orf57	136288	-1.30205	0.00215918	0.0287375
ENSG00000205795.4	CYS1	192668	1.1604	0.00217843	0.028872
ENSG00000169946.13	ZFPM2	23414	-1.55795	0.00229689	0.0300458
ENSG00000225535.6	LINC01393	102724386	1.61304	0.00232676	0.0303468
ENSG00000268460.1	LOC93429	93429	1.58849	0.00234073	0.030475
ENSG00000205704.6	LINC00634	339674	1.19771	0.00234401	0.0304784
ENSG00000171903.16	CYP4F11	57834	-1.82614	0.0023515	0.0305074
ENSG00000261520.5	DLGAP1-AS5	284215	2.44713	0.00235844	0.0305616
ENSG00000163453.11	IGFBP7	3490	-1.34176	0.00239942	0.0309474
ENSG00000105784.15	RUNDC3B	154661	1.33932	0.0024462	0.0313134
ENSG00000188536.13	HBA2	3040	1.00458	0.00246678	0.0315097
ENSG00000284981.1	UPK3BL2	107983993	1.06117	0.00269151	0.0333154
ENSG00000147813.15	NAPRT	93100	1.57542	0.00288927	0.0349034
ENSG00000105664.10	COMP	1311	1.00908	0.00292031	0.0351006
ENSG00000178033.5	CALHM5	254228	-1.08607	0.00294987	0.0353266
ENSG00000019549.10	SNAI2	6591	-1.33773	0.00295451	0.0353503
ENSG00000055955.15	ITIH4	3700	1.59894	0.00306267	0.0361886
ENSG00000183036.10	PCP4	5121	1.05156	0.00307191	0.0362577
ENSG00000007372.22	PAX6	5080	-1.73156	0.00312197	0.0365946
ENSG00000180509.11	KCNE1	3753	-1.69401	0.00314424	0.0366226
ENSG00000162039.15	MEIOB	254528	1.03215	0.00345489	0.0390078
ENSG00000116176.6	TPSG1	25823	1.18911	0.00346162	0.0390325
ENSG00000274012.1	RN7SL2	378706	1.28507	0.00361184	0.0403471
ENSG00000168509.19	HJV	148738	1.21593	0.00383057	0.0420261
ENSG00000248360.7	LINC00504	201853	-1.01691	0.00383684	0.0420565
ENSG00000156466.9	GDF6	392255	-1.56857	0.00394024	0.0427614
ENSG00000181634.7	TNFSF15	9966	-1.26758	0.00397338	0.0429954
ENSG00000215187.10	FAM166B	730112	1.39782	0.00403541	0.0434327
ENSG00000106128.18	GHRHR	2692	-1.03806	0.00413387	0.0440915
ENSG00000148848.14	ADAM12	8038	-1.44654	0.00426693	0.0449828
ENSG00000264230.8	ANXA8L1	728113	-2.01459	0.00427652	0.0450374
ENSG00000144230.16	GPR17	2840	-1.26968	0.00451428	0.0462428
ENSG00000107485.16	GATA3	2625	-1.63548	0.00459279	0.0467893
ENSG00000144810.15	COL8A1	1295	-1.02026	0.00468634	0.0474798
ENSG00000270673.1	YTHDF3-AS1	101410533	1.07064	0.00477803	0.0481002
ENSG00000095464.9	PDE6C	5146	1.0598	0.00480206	0.0482049
ENSG00000072315.3	TRPC5	7224	-1.02038	0.00493404	0.0489525
ENSG00000127863.15	TNFRSF19	55504	-1.04369	0.0049645	0.0491535
