# Supplementary material for: Functional in vivo and in vitro effects of 20q11.21 genetic aberrations on hPSC differentiation
Source: Sci Rep. 2020 Oct 29;10:18582. doi: 10.1038/s41598-020-75657-7 (PMC7596514; doi:10.1038/s41598-020-75657-7)
Supplement: Supplementary file 4 — Supplementary Table S4. [file 41598_2020_75657_MOESM4_ESM.xlsx]

## Sheet: TableS4
Supplementary Table S4. Gene set enrichment analysis (GSEA) for propagated DEGs.
term	term_type	Geneset_type (UP or DOWN)	DEGpropagated -enrich	500propagated -enrich	1500propagated -enrich	allgene-GSEA	Averaged p-value	rank
GO:0002576~platelet degranulation	GO	DOWN	3.81803e-05	1.61584e-14	6.8852e-18	0	9.54508e-06	1
GO:0001570~vasculogenesis	GO	DOWN	0.00156659	3.03882e-05	1.92107e-08	0	0.000399249	2
GO:0043627~response to estrogen	GO	DOWN	0.00271434	3.62997e-08	3.33502e-10	0	0.000678594	3
GO:0050900~leukocyte migration	GO	DOWN	0.00477632	4.80887e-22	4.65672e-23	0	0.00119408	4
GO:0001503~ossification	GO	DOWN	0.00572092	0.000102557	0.000136112	0	0.0014899	5
GO:0007229~integrin-mediated signaling pathway	GO	DOWN	0.0119607	5.59243e-29	2.92492e-24	0	0.00299018	6
GO:0001525~angiogenesis	GO	DOWN	0.0151021	3.48648e-10	1.79257e-13	0	0.00377552	7
GO:0008544~epidermis development	GO	DOWN	0.000982895	0.0369401	0.000884428	0	0.00970186	8
GO:0001764~neuron migration	GO	DOWN	0.0678494	0.000233088	2.68828e-05	0	0.0170273	9
GO:0001701~in utero embryonic development	GO	DOWN	0.0874459	0.00113695	5.70138e-07	0	0.0221458	10
GO:0009612~response to mechanical stimulus	GO	DOWN	0.0975814	4.66675e-05	1.43679e-06	0	0.0244074	11
GO:0006813~potassium ion transport	GO	DOWN	0.000835275	0.0317589	0.0238097	0.0498534	0.0265643	12
GO:0007219~Notch signaling pathway	GO	DOWN	0.0839222	2.88954e-05	1.08486e-07	0.0308483	0.0286999	13
GO:0033627~cell adhesion mediated by integrin	GO	DOWN	0.125979	2.54411e-09	8.40654e-07	0	0.0314949	14
GO:2000273~positive regulation of receptor activity	GO	DOWN	0.110139	0.00558133	0.000424379	0.0579065	0.0435129	15
GO:0007568~aging	GO	DOWN	0.184223	9.40265e-05	5.45615e-07	0.00598802	0.0475763	16
hsa04512~ECM-receptor interaction	KEGG	DOWN	1.75877e-09	6.37382e-43	1.80043e-37	0	4.39692e-10	1
hsa04510~Focal adhesion	KEGG	DOWN	2.63058e-07	4.11933e-46	7.89256e-54	0	6.57644e-08	2
hsa05146~Amoebiasis	KEGG	DOWN	0.000141944	2.54617e-25	1.25194e-30	0	3.5486e-05	3
hsa04151~PI3K-Akt signaling pathway	KEGG	DOWN	0.000312659	1.05613e-42	6.7753e-51	0	7.81647e-05	4
hsa05410~Hypertrophic cardiomyopathy (HCM)	KEGG	DOWN	0.0101218	3.26664e-19	2.13767e-16	0	0.00253046	5
hsa05414~Dilated cardiomyopathy	KEGG	DOWN	0.0130397	2.35705e-20	1.99587e-17	0.00508906	0.00453218	6
hsa04974~Protein digestion and absorption	KEGG	DOWN	0.0152554	1.62765e-14	9.14488e-15	0.0122549	0.00687758	7
hsa05412~Arrhythmogenic right ventricular cardiomyopathy (ARVC)	KEGG	DOWN	0.0362653	2.00546e-21	1.11275e-18	0.0151515	0.0128542	8
hsa05205~Proteoglycans in cancer	KEGG	DOWN	0.0664874	2.04045e-24	5.49633e-45	0	0.0166218	9
hsa05222~Small cell lung cancer	KEGG	DOWN	0.0651847	5.95088e-14	1.23369e-24	0.0846154	0.03745	10
hsa04810~Regulation of actin cytoskeleton	KEGG	DOWN	0.195435	3.62347e-19	3.9359e-24	0	0.0488589	11
R-HSA-1474244~Extracellular matrix organization Homo sapiens	Reactome	DOWN	3.66646e-12	6.61955e-83	6.95679e-85	0	9.16616e-13	1
R-HSA-109582~Hemostasis Homo sapiens	Reactome	DOWN	1.67084e-09	9.23914e-66	7.34349e-70	0	4.17711e-10	2
R-HSA-76002~Platelet activation, signaling and aggregation Homo sapiens	Reactome	DOWN	2.4924e-07	5.91296e-52	9.37406e-60	0	6.23099e-08	3
R-HSA-3000178~ECM proteoglycans Homo sapiens	Reactome	DOWN	3.91743e-07	6.31099e-34	2.3562e-33	0	9.79359e-08	4
R-HSA-216083~Integrin cell surface interactions Homo sapiens	Reactome	DOWN	1.54197e-06	1.51071e-54	2.43642e-42	0	3.85493e-07	5
R-HSA-114608~Platelet degranulation Homo sapiens	Reactome	DOWN	3.0604e-06	7.48761e-18	1.17945e-20	0	7.651e-07	6
R-HSA-76005~Response to elevated platelet cytosolic Ca2+ Homo sapiens	Reactome	DOWN	4.3392e-06	1.98155e-18	1.423e-21	0	1.0848e-06	7
R-HSA-446728~Cell junction organization Homo sapiens	Reactome	DOWN	8.32849e-06	2.4805e-14	5.3385e-15	0	2.08212e-06	8
R-HSA-1474228~Degradation of the extracellular matrix Homo sapiens	Reactome	DOWN	3.27954e-05	1.41528e-15	6.49899e-17	0	8.19885e-06	9
R-HSA-2022090~Assembly of collagen fibrils and other multimeric structures Homo sapiens	Reactome	DOWN	9.18736e-05	6.72766e-31	5.35668e-28	0	2.29684e-05	10
R-HSA-1500931~Cell-Cell communication Homo sapiens	Reactome	DOWN	0.000125907	1.20205e-20	7.19365e-30	0	3.14769e-05	11
R-HSA-202733~Cell surface interactions at the vascular wall Homo sapiens	Reactome	DOWN	0.000217549	1.63608e-25	1.69867e-27	0	5.43872e-05	12
R-HSA-162582~Signal Transduction Homo sapiens	Reactome	DOWN	0.000327417	1.06337e-48	1.38763e-107	0	8.18542e-05	13
R-HSA-381426~Regulation of Insulin-like Growth Factor (IGF) transport and uptake by Insulin-like Growth Factor Binding Proteins (IGFBPs) Homo sapiens	Reactome	DOWN	0.000704797	0.00164711	8.89299e-07	0	0.000588199	14
R-HSA-418990~Adherens junctions interactions Homo sapiens	Reactome	DOWN	0.000129545	4.38613e-08	1.30771e-08	0.00239808	0.000631921	15
R-HSA-1474290~Collagen formation Homo sapiens	Reactome	DOWN	8.38963e-05	5.7428e-31	4.66088e-41	0.00515464	0.00130963	16
R-HSA-3000171~Non-integrin membrane-ECM interactions Homo sapiens	Reactome	DOWN	0.00534343	1.1619e-24	9.33336e-39	0	0.00133586	17
R-HSA-446107~Type I hemidesmosome assembly Homo sapiens	Reactome	DOWN	0.00245762	4.40111e-05	8.22311e-09	0.00677201	0.00231841	18
R-HSA-3000480~Scavenging by Class A Receptors Homo sapiens	Reactome	DOWN	0.0110447	2.27255e-07	1.74151e-08	0	0.00276122	19
R-HSA-3781865~Diseases of glycosylation Homo sapiens	Reactome	DOWN	0.00661616	5.16323e-12	1.79773e-08	0.00835655	0.00374318	20
R-HSA-418890~Role of second messengers in netrin-1 signaling Homo sapiens	Reactome	DOWN	0.003055	2.17448e-06	6.80814e-10	0.0136054	0.00416566	21
R-HSA-3000157~Laminin interactions Homo sapiens	Reactome	DOWN	0.0159845	1.16263e-15	4.49427e-22	0.00230947	0.00457349	22
R-HSA-1630316~Glycosaminoglycan metabolism Homo sapiens	Reactome	DOWN	0.0194816	2.13075e-11	2.84764e-06	0	0.00487111	23
R-HSA-1266738~Developmental Biology Homo sapiens	Reactome	DOWN	0.00104934	4.36217e-47	6.80778e-80	0.0185185	0.00489197	24
R-HSA-3560782~Diseases associated with glycosaminoglycan metabolism Homo sapiens	Reactome	DOWN	0.0201975	7.74515e-20	4.42028e-15	0.00228311	0.00562014	25
R-HSA-2173782~Binding and Uptake of Ligands by Scavenger Receptors Homo sapiens	Reactome	DOWN	0.0248142	9.27547e-05	0.000332682	0	0.00630991	26
R-HSA-2129379~Molecules associated with elastic fibres Homo sapiens	Reactome	DOWN	0.0264467	3.0042e-12	4.86426e-11	0	0.00661168	27
R-HSA-201681~TCF dependent signaling in response to WNT Homo sapiens	Reactome	DOWN	0.0271395	5.98899e-09	5.95082e-27	0	0.00678489	28
R-HSA-418594~G alpha (i) signalling events Homo sapiens	Reactome	DOWN	0.0164651	1.06981e-14	1.77746e-16	0.011194	0.00691479	29
R-HSA-2559582~Senescence-Associated Secretory Phenotype (SASP) Homo sapiens	Reactome	DOWN	0.0274965	0.000669701	6.46089e-07	0	0.00704172	30
R-HSA-114508~Effects of PIP2 hydrolysis Homo sapiens	Reactome	DOWN	0.00149347	0.000490088	0.00306387	0.0244499	0.00737433	31
R-HSA-500792~GPCR ligand binding Homo sapiens	Reactome	DOWN	0.0139391	2.77549e-09	1.03083e-23	0.0194553	0.00834859	32
R-HSA-445355~Smooth Muscle Contraction Homo sapiens	Reactome	DOWN	0.0315781	8.02565e-08	2.41806e-06	0.00479616	0.00909418	33
R-HSA-416476~G alpha (q) signalling events Homo sapiens	Reactome	DOWN	3.67403e-05	1.59759e-19	4.52896e-18	0.0384615	0.00962457	34
R-HSA-195721~Signaling by Wnt Homo sapiens	Reactome	DOWN	0.0396108	2.04266e-24	1.5326e-49	0	0.00990269	35
R-HSA-2214320~Anchoring fibril formation Homo sapiens	Reactome	DOWN	0.00144964	0.000504318	0.000914947	0.038961	0.0104575	36
R-HSA-977225~Amyloid fiber formation Homo sapiens	Reactome	DOWN	0.0198964	0.00700966	0.0118235	0.00503778	0.0109418	37
R-HSA-1566948~Elastic fibre formation Homo sapiens	Reactome	DOWN	0.0469487	1.18703e-11	1.92497e-10	0	0.0117372	38
R-HSA-373752~Netrin-1 signaling Homo sapiens	Reactome	DOWN	0.00534343	2.92381e-10	2.86691e-12	0.0492611	0.0136511	39
R-HSA-373076~Class A/1 (Rhodopsin-like receptors) Homo sapiens	Reactome	DOWN	0.00629445	0.0164334	1.2888e-07	0.0333333	0.0140153	40
R-HSA-3656244~Defective B4GALT1 causes B4GALT1-CDG (CDG-2d) Homo sapiens	Reactome	DOWN	0.00144964	0.000504318	0.000914947	0.0615711	0.01611	41
R-HSA-975634~Retinoid metabolism and transport Homo sapiens	Reactome	DOWN	0.049029	6.25568e-08	2.34601e-08	0.016092	0.0162803	42
R-HSA-3295583~TRP channels Homo sapiens	Reactome	DOWN	0.00118898	2.7998e-05	6.23952e-06	0.0674419	0.0171663	43
R-HSA-3656225~Defective CHST6 causes MCDC1 Homo sapiens	Reactome	DOWN	0.00144964	0.000504318	0.000914947	0.0679406	0.0177024	44
R-HSA-1650814~Collagen biosynthesis and modifying enzymes Homo sapiens	Reactome	DOWN	0.00198847	1.83252e-28	2.56819e-35	0.0690537	0.0177605	45
R-HSA-2022857~Keratan sulfate degradation Homo sapiens	Reactome	DOWN	0.00443121	0.00288743	0.00954704	0.0555556	0.0181053	46
R-HSA-2428933~SHC-related events triggered by IGF1R Homo sapiens	Reactome	DOWN	0.0735435	1.86735e-08	7.29733e-11	0.00213675	0.0189201	47
R-HSA-3656243~Defective ST3GAL3 causes MCT12 and EIEE15 Homo sapiens	Reactome	DOWN	0.00144964	0.000504318	0.000914947	0.0772443	0.0200283	48
R-HSA-3000484~Scavenging by Class F Receptors Homo sapiens	Reactome	DOWN	0.0496468	0.00875241	0.00707304	0.0155556	0.020257	49
R-HSA-977443~GABA receptor activation Homo sapiens	Reactome	DOWN	0.0788223	3.1645e-17	6.93267e-25	0.00486618	0.0209221	50
R-HSA-418346~Platelet homeostasis Homo sapiens	Reactome	DOWN	0.0375049	1.91922e-26	1.98506e-20	0.0511509	0.0221639	51
R-HSA-421270~Cell-cell junction organization Homo sapiens	Reactome	DOWN	0.00176497	1.93921e-05	0.000131638	0.0884521	0.022592	52
R-HSA-4641263~Regulation of FZD by ubiquitination Homo sapiens	Reactome	DOWN	0.0134148	2.40304e-11	5.42306e-22	0.0771084	0.0226308	53
R-HSA-3000471~Scavenging by Class B Receptors Homo sapiens	Reactome	DOWN	0.000698036	0.00593281	0.00374498	0.0856531	0.0240072	54
R-HSA-6806667~Metabolism of fat-soluble vitamins Homo sapiens	Reactome	DOWN	0.0691505	4.4403e-07	5.29503e-07	0.0315315	0.0251707	55
R-HSA-5603041~IRAK4 deficiency (TLR2/4) Homo sapiens	Reactome	DOWN	0.0891418	0.0295467	0.000739778	0.00221239	0.0304102	56
R-HSA-5602498~MyD88 deficiency (TLR2/4) Homo sapiens	Reactome	DOWN	0.0891418	0.0295467	0.000739778	0.00458716	0.0310039	57
R-HSA-351906~Apoptotic cleavage of cell adhesion proteins Homo sapiens	Reactome	DOWN	0.0891418	0.00220629	3.30471e-06	0.0379147	0.0323165	58
R-HSA-210991~Basigin interactions Homo sapiens	Reactome	DOWN	0.00118898	2.7998e-05	6.23513e-08	0.128603	0.032455	59
R-HSA-397014~Muscle contraction Homo sapiens	Reactome	DOWN	0.00141398	4.50844e-09	3.228e-18	0.146875	0.0370722	60
R-HSA-190377~FGFR2b ligand binding and activation Homo sapiens	Reactome	DOWN	0.0813756	0.0245757	2.83232e-05	0.0439331	0.0374782	61
R-HSA-446353~Cell-extracellular matrix interactions Homo sapiens	Reactome	DOWN	0.127005	5.50722e-08	2.86186e-08	0.0229358	0.0374852	62
R-HSA-3000170~Syndecan interactions Homo sapiens	Reactome	DOWN	0.156165	1.04549e-20	6.97466e-21	0	0.0390413	63
R-HSA-2022870~Chondroitin sulfate biosynthesis Homo sapiens	Reactome	DOWN	0.156165	6.81476e-06	0.000425163	0	0.0391493	64
R-HSA-418886~Netrin mediated repulsion signals Homo sapiens	Reactome	DOWN	0.0813756	2.17448e-06	1.28536e-06	0.0862832	0.0419156	65
R-HSA-5218920~VEGFR2 mediated vascular permeability Homo sapiens	Reactome	DOWN	0.0216938	3.36683e-06	1.80941e-07	0.154028	0.0439314	66
R-HSA-381771~Synthesis, secretion, and inactivation of Glucagon-like Peptide-1 (GLP-1) Homo sapiens	Reactome	DOWN	0.156165	0.000108738	0.000425163	0.0210773	0.0444441	67
R-HSA-400508~Incretin synthesis, secretion, and inactivation Homo sapiens	Reactome	DOWN	0.177398	0.000221822	0.000172642	0	0.0444482	68
R-HSA-5617472~Activation of anterior HOX genes in hindbrain development during early embryogenesis Homo sapiens	Reactome	DOWN	0.173504	0.00692095	0.000290384	0	0.0451788	69
R-HSA-5619507~Activation of HOX genes during differentiation Homo sapiens	Reactome	DOWN	0.173504	0.00692095	0.000290384	0	0.0451788	70
R-HSA-1236973~Cross-presentation of particulate exogenous antigens (phagosomes) Homo sapiens	Reactome	DOWN	0.065645	0.000791945	0.0176738	0.0971302	0.0453103	71
R-HSA-4420097~VEGFA-VEGFR2 Pathway Homo sapiens	Reactome	DOWN	0.135289	1.26421e-24	3.93035e-42	0.0473684	0.0456644	72
R-HSA-2559580~Oxidative Stress Induced Senescence Homo sapiens	Reactome	DOWN	0.179543	2.74794e-06	1.55159e-09	0.0139665	0.048378	73
R-HSA-186797~Signaling by PDGF Homo sapiens	Reactome	DOWN	0.195464	4.74732e-29	3.05349e-43	0	0.0488659	74
R-HSA-2187338~Visual phototransduction Homo sapiens	Reactome	DOWN	0.0491218	1.78222e-08	1.37205e-07	0.147059	0.0490452	75
WP306~Focal Adhesion	Wiki	DOWN	1.24235e-07	4.19849e-56	1.56066e-73	0	3.10588e-08	1
WP2911~miRNA targets in ECM and membrane receptors	Wiki	DOWN	9.51644e-07	1.09842e-19	4.20449e-23	0	2.37911e-07	2
WP4172~PI3K-Akt Signaling Pathway	Wiki	DOWN	6.69093e-06	6.69374e-62	1.8714e-78	0	1.67273e-06	3
WP4541~Hippo-Merlin Signaling Dysregulation	Wiki	DOWN	8.28567e-06	1.14852e-39	8.84468e-44	0	2.07142e-06	4
WP3932~Focal Adhesion-PI3K-Akt-mTOR-signaling pathway	Wiki	DOWN	1.07611e-05	4.18629e-59	2.08453e-75	0	2.69027e-06	5
WP2406~Cardiac Progenitor Differentiation	Wiki	DOWN	8.3936e-05	5.4946e-09	7.70403e-14	0	2.09854e-05	6
WP185~Integrin-mediated Cell Adhesion	Wiki	DOWN	0.00167348	3.44253e-39	9.10929e-38	0	0.000418371	7
WP474~Endochondral Ossification	Wiki	DOWN	0.00210724	5.23743e-09	1.8548e-14	0	0.000526812	8
WP453~Inflammatory Response Pathway	Wiki	DOWN	0.000113574	7.23279e-06	7.70279e-09	0.00235849	0.000619826	9
WP3967~miR-509-3p alteration of YAP1/ECM axis	Wiki	DOWN	0.000369406	9.16091e-08	1.28608e-05	0.00236967	0.000688007	10
WP3888~VEGFA-VEGFR2 Signaling Pathway	Wiki	DOWN	0.00399714	6.31073e-31	2.51656e-54	0	0.000999284	11
WP3859~TGF-B Signaling in Thyroid Cells for Epithelial-Mesenchymal Transition	Wiki	DOWN	1.37252e-05	5.06654e-09	3.82904e-13	0.00665188	0.0016664	12
WP2857~Mesodermal Commitment Pathway	Wiki	DOWN	0.00828352	4.96081e-09	8.13011e-12	0	0.00207088	13
WP615~Senescence and Autophagy in Cancer	Wiki	DOWN	0.000268699	1.37879e-12	1.39406e-27	0.00808625	0.00208874	14
WP560~TGF-beta Receptor Signaling	Wiki	DOWN	0.0107256	8.93084e-15	4.82594e-19	0	0.00268141	15
WP2118~Arrhythmogenic Right Ventricular Cardiomyopathy	Wiki	DOWN	0.00357536	2.09296e-33	2.25668e-33	0.00738916	0.00274113	16
WP4534~Mechanoregulation and pathology of YAP/TAZ via Hippo and non-Hippo mechanisms	Wiki	DOWN	0.007319	2.51293e-17	1.8061e-16	0.00696056	0.00356989	17
WP2877~Vitamin D Receptor Pathway	Wiki	DOWN	0.000161916	0.000202704	1.36661e-05	0.0147493	0.00378189	18
WP117~GPCRs, Other	Wiki	DOWN	0.00743707	0.00779345	3.68832e-05	0.00492611	0.00504838	19
WP3584~MECP2 and Associated Rett Syndrome	Wiki	DOWN	0.0155738	0.000149121	7.05363e-08	0.0078125	0.00588386	20
WP236~Adipogenesis	Wiki	DOWN	0.0245876	1.62193e-07	4.12336e-15	0.0025974	0.00679628	21
WP129~Matrix Metalloproteinases	Wiki	DOWN	0.0264467	0.000813366	0.000245671	0	0.00687644	22
WP4540~Pathways Regulating Hippo Signaling	Wiki	DOWN	0.00146413	3.61732e-12	4.50766e-21	0.0279898	0.00736349	23
WP2858~Ectoderm Differentiation	Wiki	DOWN	0.0297456	1.96365e-06	1.68361e-09	0	0.0074369	24
WP366~TGF-beta Signaling Pathway	Wiki	DOWN	0.0258219	9.17878e-23	5.18826e-46	0.0268097	0.0131579	25
WP244~Alpha 6 Beta 4 signaling pathway	Wiki	DOWN	0.0315781	4.63518e-13	5.51644e-29	0.0277778	0.014839	26
WP2848~Differentiation Pathway	Wiki	DOWN	0.0621776	0.00119356	6.03217e-11	0	0.0158428	27
WP3601~Composition of Lipid Particles	Wiki	DOWN	0.00245762	0.0199875	0.00291504	0.0393013	0.0161654	28
WP2882~Nuclear Receptors Meta-Pathway	Wiki	DOWN	0.018975	1.81993e-06	2.1217e-07	0.0459016	0.0162197	29
WP2586~Aryl Hydrocarbon Receptor	Wiki	DOWN	0.0576722	9.39446e-10	5.82746e-18	0.00894855	0.0166552	30
WP3670~Simplified Interaction Map Between LOXL4 and Oxidative Stress Pathway	Wiki	DOWN	0.00993678	3.40588e-06	1.35996e-07	0.0592105	0.0172877	31
WP1992~Genes targeted by miRNAs in adipocytes	Wiki	DOWN	0.00520793	0.00368449	1.50241e-05	0.0806452	0.0223881	32
WP2431~Spinal Cord Injury	Wiki	DOWN	0.0179399	8.37858e-10	3.8218e-20	0.0814815	0.0248554	33
WP1434~Osteopontin Signaling	Wiki	DOWN	0.104479	0.00368449	3.95392e-08	0	0.0270409	34
WP3876~BMP2-WNT4-FOXO1 Pathway in Human Primary Endometrial Stromal Cell Differentiation	Wiki	DOWN	0.104479	1.04346e-05	1.50241e-05	0.0109409	0.0288614	35
WP2853~Endoderm Differentiation	Wiki	DOWN	0.117296	9.05272e-08	4.21731e-11	0	0.029324	36
WP2572~Primary Focal Segmental Glomerulosclerosis FSGS	Wiki	DOWN	0.12388	2.02375e-18	1.6273e-31	0.00248756	0.031592	37
WP3624~Lung fibrosis	Wiki	DOWN	0.0993078	0.0205227	1.6335e-08	0.016317	0.0340369	38
WP3303~RAC1/PAK1/p38/MMP2 Pathway	Wiki	DOWN	0.112782	1.68825e-16	2.05186e-30	0.0302267	0.0357522	39
WP3287~Overview of nanoparticle effects	Wiki	DOWN	0.148967	0.00110975	0.000295378	0	0.0375931	40
WP4239~Epithelial to mesenchymal transition in colorectal cancer	Wiki	DOWN	0.151743	3.95863e-17	6.8546e-40	0	0.0379358	41
WP2261~Signaling Pathways in Glioblastoma	Wiki	DOWN	0.152659	1.19119e-13	8.83954e-32	0	0.0381647	42
WP2815~Mammary gland development pathway - Involution (Stage 4 of 4)	Wiki	DOWN	0.0813756	2.17448e-06	3.83932e-08	0.0744186	0.0389491	43
WP4300~Extracellular vesicles in the crosstalk of cardiac cells	Wiki	DOWN	0.148967	8.32567e-05	9.24156e-10	0.0204545	0.0423763	44
WP4522~Metabolic pathway of LDL, HDL and TG, including diseases	Wiki	DOWN	0.0078802	0.0594054	0.027612	0.0816327	0.0441326	45
WP2840~Hair Follicle Development: Cytodifferentiation (Part 3 of 3)	Wiki	DOWN	0.0008581	1.69099e-06	2.79811e-09	0.187032	0.0469731	46
WP4018~Pathways in clear cell renal cell carcinoma	Wiki	DOWN	0.161532	8.59082e-06	1.63735e-09	0.0351288	0.0491674	47
WP516~Hypertrophy Model	Wiki	DOWN	0.0122043	0.0881622	0.0579981	0.0385488	0.0492283	48
R-HSA-163358~PKA-mediated phosphorylation of key metabolic factors Homo sapiens	Reactome	UP	0.0391266	0.00590968	0.0481379	0.0830116	0.0440465	1
