# Supplementary material for: Functional in vivo and in vitro effects of 20q11.21 genetic aberrations on hPSC differentiation
Source: Sci Rep. 2020 Oct 29;10:18582. doi: 10.1038/s41598-020-75657-7 (PMC7596514; doi:10.1038/s41598-020-75657-7)
Supplement: Supplementary file 5 — Supplementary Table S5. [file 41598_2020_75657_MOESM5_ESM.xlsx]

## Sheet: TableS5
Supplementary Table S5. List of genes and clusters for EBs derived from hFSiPS3 and hFSiPS1
	p_val	avg_logFC	pct.1	pct.2	p_val_adj	cluster	gene
MT-ND3	7.05655e-115	0.255998	1	0.926	1.41131e-111	0	MT-ND3
HIST1H4C	1.61184e-99	0.347087	0.973	0.955	3.22368e-96	0	HIST1H4C
MT1G	1.70046e-13	0.263164	0.606	0.573	3.40091e-10	0	MT1G
DNMT3B	3.12835e-178	0.367427	1	0.967	6.2567e-175	1	DNMT3B
MT-CO2	9.52561e-166	0.349416	1	0.981	1.90512e-162	1	MT-CO2
UBE2S	3.62078e-156	0.434542	1	0.929	7.24155e-153	1	UBE2S
PPP1R14B	1.34826e-137	0.336131	0.984	0.862	2.69653e-134	1	PPP1R14B
RCC2	4.32504e-135	0.320848	0.995	0.858	8.65007e-132	1	RCC2
MT-ATP6	1.56142e-126	0.274461	1	0.968	3.12283e-123	1	MT-ATP6
BRI3	1.8862e-119	0.322928	0.986	0.884	3.77239e-116	1	BRI3
GANAB	5.43378e-118	0.30526	0.963	0.775	1.08676e-114	1	GANAB
SEPHS1	5.47125e-116	0.315805	0.996	0.911	1.09425e-112	1	SEPHS1
PODXL	2.69653e-115	0.335027	0.997	0.908	5.39307e-112	1	PODXL
MYBL2	7.54119e-115	0.302559	0.968	0.814	1.50824e-111	1	MYBL2
MT-ND1	8.74604e-110	0.258934	1	0.962	1.74921e-106	1	MT-ND1
LARP1	7.34354e-107	0.281797	0.981	0.856	1.46871e-103	1	LARP1
GTF2I	2.12986e-103	0.259231	0.997	0.895	4.25971e-100	1	GTF2I
DHCR24	5.8407e-102	0.261934	0.927	0.727	1.16814e-98	1	DHCR24
NT5DC2	6.93857e-100	0.275085	0.951	0.772	1.38771e-96	1	NT5DC2
MAT2A	6.36449e-96	0.265369	0.97	0.807	1.2729e-92	1	MAT2A
SALL2	7.79964e-93	0.260175	0.952	0.777	1.55993e-89	1	SALL2
JARID2	7.40141e-86	0.256052	0.999	0.94	1.48028e-82	1	JARID2
DDX17	1.96789e-82	0.254578	0.981	0.844	3.93578e-79	1	DDX17
MEG3	1.85033e-08	0.527966	0.409	0.415	3.70067e-05	1	MEG3
UBE2C	1.57349e-178	0.445025	0.99	0.868	3.14699e-175	2	UBE2C
TOP2A	1.37135e-138	0.380615	0.924	0.68	2.7427e-135	2	TOP2A
UBE2S1	1.00329e-131	0.400806	0.998	0.93	2.00657e-128	2	UBE2S
CENPF	5.33258e-110	0.331511	0.934	0.751	1.06652e-106	2	CENPF
AURKA	4.19732e-109	0.256882	0.773	0.472	8.39464e-106	2	AURKA
CKS2	3.74938e-103	0.277604	1	0.971	7.49877e-100	2	CKS2
MALAT1	1.31809e-61	0.263954	1	0.982	2.63617e-58	2	MALAT1
ENO1	7.93682e-172	0.533472	0.998	0.98	1.58736e-168	3	ENO1
LDHA	2.61822e-170	0.797043	0.98	0.818	5.23645e-167	3	LDHA
PGK1	7.63169e-167	0.623525	0.98	0.831	1.52634e-163	3	PGK1
APOE	1.02551e-155	0.545425	1	0.984	2.05102e-152	3	APOE
TPI1	1.29991e-138	0.383084	1	0.994	2.59981e-135	3	TPI1
GAPDH	8.62782e-133	0.338153	1	1	1.72556e-129	3	GAPDH
HSP90AA1	5.87537e-122	0.414456	1	0.991	1.17507e-118	3	HSP90AA1
FAM162A	5.79899e-118	0.623114	0.965	0.815	1.1598e-114	3	FAM162A
HSPD1	7.76748e-118	0.37806	0.998	0.979	1.5535e-114	3	HSPD1
PRDX1	3.30091e-117	0.35035	1	0.993	6.60182e-114	3	PRDX1
LAPTM4A	5.48568e-117	0.416421	0.986	0.897	1.09714e-113	3	LAPTM4A
PKM	8.95676e-110	0.38798	0.992	0.922	1.79135e-106	3	PKM
SSBP1	6.98938e-108	0.380833	0.995	0.958	1.39788e-104	3	SSBP1
XRCC6	7.37341e-102	0.397217	0.965	0.81	1.47468e-98	3	XRCC6
PSMA4	4.9235e-101	0.370942	0.991	0.939	9.847e-98	3	PSMA4
DDIT4	5.54293e-98	0.526674	0.805	0.475	1.10859e-94	3	DDIT4
CD9	2.83484e-96	0.335677	0.959	0.748	5.66969e-93	3	CD9
LDHB	1.28651e-95	0.324332	1	0.993	2.57302e-92	3	LDHB
ATP5F1B	6.06843e-95	0.327748	0.997	0.958	1.21369e-91	3	ATP5F1B
HSP90B1	2.72039e-93	0.450272	0.992	0.873	5.44077e-90	3	HSP90B1
CD63	5.31059e-92	0.325105	1	0.97	1.06212e-88	3	CD63
EPCAM	3.17309e-89	0.415727	0.965	0.861	6.34617e-86	3	EPCAM
BNIP3	4.3054e-88	0.779453	0.886	0.712	8.61081e-85	3	BNIP3
PDIA6	1.24346e-83	0.346632	0.989	0.919	2.48691e-80	3	PDIA6
HSP90AB1	1.20374e-81	0.307959	1	0.995	2.40749e-78	3	HSP90AB1
TUBA1B	1.84961e-80	0.326326	0.995	0.985	3.69921e-77	3	TUBA1B
PCMT1	2.39196e-80	0.2923	0.923	0.696	4.78392e-77	3	PCMT1
UBB	1.08144e-79	0.284809	0.997	0.976	2.16288e-76	3	UBB
HNRNPM	5.87862e-79	0.361358	0.971	0.91	1.17572e-75	3	HNRNPM
SSB	3.24867e-77	0.314349	0.997	0.92	6.49733e-74	3	SSB
BSG	2.72717e-76	0.286385	0.995	0.952	5.45433e-73	3	BSG
CYBA	1.94863e-75	0.305385	0.94	0.749	3.89726e-72	3	CYBA
SLC16A3	7.67045e-68	0.273214	0.492	0.174	1.53409e-64	3	SLC16A3
TALDO1	8.10497e-68	0.281509	0.98	0.884	1.62099e-64	3	TALDO1
XRCC5	1.25728e-67	0.276323	0.975	0.876	2.51456e-64	3	XRCC5
NASP	4.58279e-67	0.292411	0.994	0.922	9.16558e-64	3	NASP
CCT4	1.27325e-66	0.300231	0.968	0.877	2.5465e-63	3	CCT4
TUBA1A	5.43335e-66	0.289991	0.942	0.757	1.08667e-62	3	TUBA1A
KDELR1	1.97887e-65	0.28177	0.951	0.828	3.95775e-62	3	KDELR1
KRT18	5.69556e-65	0.29058	0.977	0.899	1.13911e-61	3	KRT18
NUDC	8.11499e-65	0.299397	0.963	0.844	1.623e-61	3	NUDC
SERPINH1	9.17645e-65	0.275009	0.943	0.785	1.83529e-61	3	SERPINH1
PRDX6	7.19995e-63	0.253516	1	0.983	1.43999e-59	3	PRDX6
MDH1	1.32607e-61	0.268173	0.943	0.792	2.65213e-58	3	MDH1
NOP58	1.62186e-61	0.281536	0.888	0.662	3.24372e-58	3	NOP58
TMBIM6	5.28392e-59	0.259196	0.974	0.898	1.05678e-55	3	TMBIM6
CCT2	4.06862e-58	0.260007	0.974	0.881	8.13724e-55	3	CCT2
SLC2A1	2.50213e-57	0.294	0.782	0.552	5.00426e-54	3	SLC2A1
DARS	3.80332e-53	0.261032	0.892	0.73	7.60663e-50	3	DARS
TPM2	1.58786e-52	0.253335	0.977	0.872	3.17572e-49	3	TPM2
CKB	6.19349e-51	0.265525	0.989	0.949	1.2387e-47	3	CKB
CLU	2.04061e-50	0.280863	0.955	0.833	4.08122e-47	3	CLU
WSB1	6.93514e-48	0.267212	0.854	0.634	1.38703e-44	3	WSB1
NCL	5.50653e-47	0.26912	0.998	0.978	1.10131e-43	3	NCL
UCHL1	9.79879e-47	0.250304	0.994	0.972	1.95976e-43	3	UCHL1
MT1X	4.00217e-35	0.435869	0.896	0.784	8.00434e-32	3	MT1X
HNRNPH1	4.32494e-292	1.17307	1	0.849	8.64988e-289	4	HNRNPH1
CTNNB1	5.66801e-260	1.07778	0.977	0.711	1.1336e-256	4	CTNNB1
CDC42	6.80824e-237	0.798194	0.989	0.875	1.36165e-233	4	CDC42
SET	1.32791e-226	0.545468	1	0.99	2.65583e-223	4	SET
CTTN	1.1461e-209	0.711172	0.975	0.748	2.2922e-206	4	CTTN
EIF2S3	8.90147e-203	0.715932	0.981	0.81	1.78029e-199	4	EIF2S3
PPP1CB	7.20759e-194	0.676763	0.965	0.795	1.44152e-190	4	PPP1CB
SOX11	6.84135e-189	0.726043	0.949	0.711	1.36827e-185	4	SOX11
GIGYF1	1.23702e-178	0.630976	0.888	0.57	2.47404e-175	4	GIGYF1
SAR1A	1.15702e-174	0.589714	0.956	0.678	2.31403e-171	4	SAR1A
TRA2A	3.18159e-170	0.624702	0.905	0.606	6.36318e-167	4	TRA2A
CNOT9	1.27286e-165	0.591588	0.914	0.631	2.54573e-162	4	CNOT9
CECR2	9.77856e-160	0.536767	0.933	0.679	1.95571e-156	4	CECR2
B3GNT7	1.42479e-137	0.482431	0.808	0.389	2.84959e-134	4	B3GNT7
C1orf56	5.73881e-122	0.425019	0.719	0.342	1.14776e-118	4	C1orf56
INSR	1.25812e-120	0.460902	0.812	0.509	2.51623e-117	4	INSR
CHP1	5.41859e-120	0.444987	0.902	0.642	1.08372e-116	4	CHP1
FANCD2	3.39684e-116	0.412386	0.764	0.442	6.79368e-113	4	FANCD2
CARMIL1	1.48698e-115	0.383628	0.754	0.411	2.97395e-112	4	CARMIL1
NR6A1	1.02464e-107	0.463007	0.975	0.883	2.04927e-104	4	NR6A1
ATP1B1	1.16929e-105	0.372816	0.78	0.464	2.33857e-102	4	ATP1B1
TOR1AIP2	1.28312e-101	0.387838	0.808	0.53	2.56624e-98	4	TOR1AIP2
AC005921.2	1.78322e-94	0.30297	0.636	0.302	3.56644e-91	4	AC005921.2
PHKG1	4.13822e-93	0.276824	0.543	0.204	8.27644e-90	4	PHKG1
ZNF462	2.47485e-79	0.346246	0.868	0.71	4.9497e-76	4	ZNF462
LRRC75A	7.04566e-74	0.257017	0.568	0.288	1.40913e-70	4	LRRC75A
GOLIM4	4.6654e-72	0.319625	0.673	0.388	9.33081e-69	4	GOLIM4
ANKRD40	1.00373e-66	0.302284	0.738	0.492	2.00746e-63	4	ANKRD40
ADNP	1.48094e-66	0.314967	0.854	0.654	2.96188e-63	4	ADNP
SLC35F2	2.18958e-66	0.273202	0.694	0.455	4.37915e-63	4	SLC35F2
SERINC5	6.33498e-65	0.353083	0.826	0.618	1.267e-61	4	SERINC5
CDC42SE1	1.7038e-62	0.310269	0.754	0.526	3.4076e-59	4	CDC42SE1
TRIM59	1.32696e-61	0.284537	0.685	0.446	2.65393e-58	4	TRIM59
SDC4	4.1269e-61	0.288635	0.764	0.562	8.2538e-58	4	SDC4
AXL	1.90626e-54	0.262446	0.652	0.411	3.81253e-51	4	AXL
IRF2BPL	1.19248e-48	0.295312	0.754	0.558	2.38496e-45	4	IRF2BPL
PIM2	2.02125e-39	0.281168	0.93	0.841	4.04249e-36	4	PIM2
PRDX11	2.30095e-194	0.808239	1	0.993	4.6019e-191	5	PRDX1
GSTP1	1.79209e-175	0.641359	1	0.999	3.58418e-172	5	GSTP1
TPI11	5.8284e-171	0.648244	1	0.994	1.16568e-167	5	TPI1
GAPDH1	7.26346e-169	0.509364	1	1	1.45269e-165	5	GAPDH
CALM2	6.38768e-155	0.717011	0.996	0.994	1.27754e-151	5	CALM2
NPM1	6.95423e-149	0.522411	1	0.997	1.39085e-145	5	NPM1
MYL6	1.02648e-148	0.520771	1	0.998	2.05297e-145	5	MYL6
ACTB	7.05916e-137	0.499365	1	0.999	1.41183e-133	5	ACTB
ENO11	3.54631e-122	0.659232	0.989	0.981	7.09263e-119	5	ENO1
TUBB	1.51158e-109	0.401131	1	0.993	3.02316e-106	5	TUBB
SKP1	2.45681e-104	0.594431	0.969	0.957	4.91362e-101	5	SKP1
UBB1	9.60064e-104	0.529738	0.984	0.978	1.92013e-100	5	UBB
MORF4L1	5.56953e-93	0.481129	0.989	0.989	1.11391e-89	5	MORF4L1
PRDX2	1.31826e-89	0.597186	0.929	0.904	2.63652e-86	5	PRDX2
FABP5	2.56174e-88	0.46868	0.984	0.99	5.12348e-85	5	FABP5
SAP18	3.5682e-83	0.516818	0.982	0.982	7.1364e-80	5	SAP18
SSBP11	2.27617e-80	0.479058	0.958	0.962	4.55234e-77	5	SSBP1
CKS21	2.44917e-78	0.599278	0.964	0.975	4.89834e-75	5	CKS2
EIF1	1.35351e-76	0.350105	0.996	0.993	2.70701e-73	5	EIF1
JPT1	1.49242e-76	0.468271	0.987	0.99	2.98483e-73	5	JPT1
TUBA1B1	6.50959e-76	0.463222	0.982	0.986	1.30192e-72	5	TUBA1B
PSMA41	1.41921e-69	0.511924	0.938	0.944	2.83842e-66	5	PSMA4
PRDX61	1.09532e-68	0.423364	0.976	0.985	2.19065e-65	5	PRDX6
FKBP3	2.36316e-65	0.474531	0.936	0.932	4.72633e-62	5	FKBP3
NUDC1	7.82034e-64	0.507031	0.851	0.856	1.56407e-60	5	NUDC
ATP5F1B1	8.17732e-62	0.421044	0.962	0.962	1.63546e-58	5	ATP5F1B
PRMT1	3.18242e-55	0.472746	0.902	0.924	6.36483e-52	5	PRMT1
UBE2C1	3.47226e-54	0.699193	0.893	0.884	6.94452e-51	5	UBE2C
PKM1	1.87467e-53	0.435396	0.922	0.929	3.74934e-50	5	PKM
CALM1	8.15899e-51	0.348977	0.989	0.981	1.6318e-47	5	CALM1
UCHL11	5.05221e-49	0.432324	0.969	0.974	1.01044e-45	5	UCHL1
CRABP2	9.23513e-49	0.451912	0.858	0.852	1.84703e-45	5	CRABP2
MYL12B	1.73427e-46	0.38948	0.858	0.853	3.46853e-43	5	MYL12B
TUBB2B	1.0139e-44	0.373585	0.907	0.944	2.02779e-41	5	TUBB2B
CACYBP	1.71612e-43	0.41766	0.856	0.912	3.43224e-40	5	CACYBP
HNRNPM1	2.70914e-41	0.364572	0.891	0.918	5.41828e-38	5	HNRNPM
CDC123	2.18301e-40	0.425289	0.8	0.833	4.36601e-37	5	CDC123
MYL12A	5.87954e-39	0.358431	0.838	0.892	1.17591e-35	5	MYL12A
PDLIM1	1.04455e-37	0.328455	0.929	0.946	2.08911e-34	5	PDLIM1
PSAT1	3.99737e-37	0.444224	0.907	0.939	7.99474e-34	5	PSAT1
TALDO11	1.14341e-36	0.349608	0.867	0.896	2.28682e-33	5	TALDO1
MDH11	2.61992e-36	0.43033	0.793	0.808	5.23983e-33	5	MDH1
LDHB1	4.81602e-35	0.272186	0.996	0.994	9.63204e-32	5	LDHB
CLIC1	4.42361e-33	0.315006	0.922	0.965	8.84721e-30	5	CLIC1
AP2M1	2.48446e-32	0.358424	0.904	0.946	4.96891e-29	5	AP2M1
SLC25A5	2.801e-30	0.256469	0.976	0.983	5.60201e-27	5	SLC25A5
IFITM3	7.26882e-30	0.298773	0.876	0.942	1.45376e-26	5	IFITM3
CKB1	1.00527e-28	0.321756	0.913	0.956	2.01053e-25	5	CKB
PTTG1	2.20608e-28	0.370306	0.856	0.919	4.41216e-25	5	PTTG1
KRT181	4.64229e-28	0.300999	0.873	0.909	9.28459e-25	5	KRT18
GLRX3	1.36869e-27	0.371498	0.751	0.774	2.73738e-24	5	GLRX3
KPNA2	3.92828e-27	0.413958	0.813	0.861	7.85656e-24	5	KPNA2
SSB1	1.04968e-26	0.323746	0.876	0.931	2.09936e-23	5	SSB
NCL1	1.36203e-26	0.318619	0.967	0.981	2.72405e-23	5	NCL
TCEA1	2.67543e-26	0.286854	0.96	0.978	5.35086e-23	5	TCEA1
CDC20	3.48465e-26	0.44641	0.693	0.655	6.96931e-23	5	CDC20
SMS	1.51771e-25	0.314998	0.936	0.969	3.03542e-22	5	SMS
MRPS6	6.78816e-24	0.36302	0.816	0.857	1.35763e-20	5	MRPS6
PGK11	1.08519e-23	0.330803	0.816	0.848	2.17038e-20	5	PGK1
ANXA5	1.63457e-23	0.390303	0.664	0.646	3.26914e-20	5	ANXA5
CBR1	1.11019e-20	0.400838	0.713	0.735	2.22037e-17	5	CBR1
TUBB4B	1.50904e-20	0.318981	0.731	0.754	3.01807e-17	5	TUBB4B
DDX39A	6.57512e-19	0.40107	0.716	0.754	1.31502e-15	5	DDX39A
ID1	1.52651e-18	0.30172	0.958	0.981	3.05301e-15	5	ID1
CCT5	1.5765e-18	0.296876	0.776	0.846	3.153e-15	5	CCT5
PLA2G16	3.00676e-18	0.250132	0.967	0.983	6.01351e-15	5	PLA2G16
TUBA1A1	3.12065e-18	0.331259	0.727	0.779	6.24131e-15	5	TUBA1A
ID3	3.7555e-17	0.408256	0.918	0.941	7.51101e-14	5	ID3
MLLT11	2.4492e-16	0.349649	0.807	0.827	4.89839e-13	5	MLLT11
BUB3	4.42238e-16	0.402545	0.66	0.683	8.84476e-13	5	BUB3
XRCC61	6.00029e-16	0.268027	0.769	0.83	1.20006e-12	5	XRCC6
PHGDH	2.12241e-15	0.269185	0.84	0.93	4.24481e-12	5	PHGDH
PSMC3	2.78213e-15	0.293354	0.711	0.796	5.56427e-12	5	PSMC3
AURKB	8.57456e-12	0.339124	0.651	0.637	1.71491e-08	5	AURKB
CCNB1	4.08996e-11	0.337016	0.642	0.66	8.17992e-08	5	CCNB1
DNAJA1	4.88442e-11	0.330837	0.624	0.663	9.76885e-08	5	DNAJA1
RPS4Y1	2.58242e-09	0.354653	0.991	0.992	5.16484e-06	5	RPS4Y1
ANXA2	2.15463e-08	0.275392	0.667	0.709	4.30925e-05	5	ANXA2
MYL9	4.95112e-07	0.291954	0.693	0.716	0.000990223	5	MYL9
PSMC1	1.02883e-06	0.305381	0.6	0.667	0.00205766	5	PSMC1
TUBB2A	7.20044e-06	0.257797	0.562	0.578	0.0144009	5	TUBB2A
PLIN2	0.000186957	0.252231	0.598	0.706	0.373914	5	PLIN2
BLVRB	0.000325621	0.283813	0.547	0.595	0.651241	5	BLVRB
AURKA1	0.00109649	0.285526	0.522	0.513	1	5	AURKA
CDK1	0.00119431	0.309437	0.5	0.525	1	5	CDK1
NUSAP1	0.00263473	0.326326	0.524	0.585	1	5	NUSAP1
TAGLN	3.83678e-118	1.08793	0.907	0.498	7.67357e-115	6	TAGLN
EMP3	3.3707e-97	0.527462	0.825	0.365	6.74141e-94	6	EMP3
TNFRSF12A	6.32649e-78	0.475121	0.981	0.807	1.2653e-74	6	TNFRSF12A
ANXA21	3.83147e-77	0.509645	0.962	0.689	7.66294e-74	6	ANXA2
SPP1	2.01436e-76	0.658892	0.742	0.262	4.02872e-73	6	SPP1
S100A10	6.64082e-75	0.525509	0.962	0.765	1.32816e-71	6	S100A10
CNN1	5.34279e-72	0.407135	0.792	0.356	1.06856e-68	6	CNN1
VIM	1.46297e-64	0.57949	0.88	0.533	2.92595e-61	6	VIM
TPM1	9.28344e-64	0.416217	0.995	0.975	1.85669e-60	6	TPM1
SQSTM1	1.54052e-62	0.489785	0.947	0.716	3.08103e-59	6	SQSTM1
ACTC1	3.98916e-62	0.634045	0.847	0.504	7.97831e-59	6	ACTC1
ANXA1	3.75086e-60	0.482385	0.622	0.144	7.50171e-57	6	ANXA1
EIF11	1.4417e-59	0.322711	0.998	0.992	2.8834e-56	6	EIF1
ADM	4.5174e-58	0.555029	0.926	0.652	9.0348e-55	6	ADM
VCL	4.58397e-58	0.509657	0.971	0.809	9.16795e-55	6	VCL
ACTG1	5.1567e-58	0.36696	0.998	0.997	1.03134e-54	6	ACTG1
SLC3A2	4.45191e-57	0.397732	0.943	0.679	8.90383e-54	6	SLC3A2
CYTOR	5.05478e-54	0.324302	0.644	0.188	1.01096e-50	6	CYTOR
LINC01405	1.48498e-52	0.378108	0.945	0.709	2.96996e-49	6	LINC01405
TAGLN2	3.59853e-50	0.343291	0.871	0.617	7.19707e-47	6	TAGLN2
MYL91	5.56694e-48	0.4963	0.888	0.702	1.11339e-44	6	MYL9
PLAU	5.52309e-47	0.321592	0.589	0.177	1.10462e-43	6	PLAU
ZYX	2.75462e-46	0.266115	0.888	0.622	5.50923e-43	6	ZYX
WEE1	3.16218e-46	0.292888	0.892	0.586	6.32435e-43	6	WEE1
COL1A1	1.74669e-44	0.291808	0.727	0.326	3.49337e-41	6	COL1A1
ACTB1	2.10191e-42	0.280978	0.995	0.999	4.20383e-39	6	ACTB
UBC	2.49688e-42	0.516629	0.978	0.865	4.99375e-39	6	UBC
SLC7A5	1.40783e-41	0.346344	0.914	0.649	2.81566e-38	6	SLC7A5
ITM2B	2.14212e-41	0.322021	0.952	0.785	4.28425e-38	6	ITM2B
APOE1	2.5837e-41	0.399145	1	0.985	5.1674e-38	6	APOE
EZR	3.33238e-41	0.28814	0.988	0.842	6.66477e-38	6	EZR
VGF	3.33415e-41	0.304989	0.66	0.27	6.6683e-38	6	VGF
CALD1	3.96153e-39	0.404227	0.945	0.847	7.92305e-36	6	CALD1
CLDN6	7.78862e-39	0.302928	0.998	0.969	1.55772e-35	6	CLDN6
FTL	7.68988e-37	0.275069	1	0.999	1.53798e-33	6	FTL
RTN4	8.38041e-37	0.280333	0.995	0.925	1.67608e-33	6	RTN4
PHLDA1	1.81423e-36	0.428032	0.873	0.635	3.62845e-33	6	PHLDA1
COTL1	2.95254e-36	0.289298	0.981	0.927	5.90508e-33	6	COTL1
KRT182	6.11603e-36	0.362422	0.964	0.903	1.22321e-32	6	KRT18
TPM21	1.4492e-35	0.272542	0.974	0.876	2.8984e-32	6	TPM2
GADD45A	1.60413e-34	0.28836	0.703	0.383	3.20826e-31	6	GADD45A
MYL12A1	1.09906e-33	0.278187	0.969	0.883	2.19811e-30	6	MYL12A
NEAT1	1.12809e-33	0.389218	0.825	0.584	2.25618e-30	6	NEAT1
CYR61	7.41303e-33	0.481367	0.837	0.641	1.48261e-29	6	CYR61
ANXA3	1.64758e-31	0.28881	0.589	0.203	3.29516e-28	6	ANXA3
NES	3.05444e-31	0.261938	0.864	0.627	6.10888e-28	6	NES
NMRK2	6.1403e-30	0.315116	0.959	0.866	1.22806e-26	6	NMRK2
NPPB	6.5603e-29	0.709524	0.533	0.141	1.31206e-25	6	NPPB
TUBB2A1	9.59158e-27	0.312237	0.801	0.562	1.91832e-23	6	TUBB2A
HES4	3.42464e-26	0.269257	0.555	0.212	6.84927e-23	6	HES4
CTGF	7.89764e-25	0.437601	0.766	0.528	1.57953e-21	6	CTGF
PHLDA2	1.83732e-24	0.252245	0.667	0.336	3.67464e-21	6	PHLDA2
IER2	1.30736e-14	0.250023	0.957	0.817	2.61472e-11	6	IER2
DDIT41	1.5354e-10	0.283727	0.708	0.494	3.07081e-07	6	DDIT4
ATF3	5.16536e-08	0.257367	0.536	0.327	0.000103307	6	ATF3
CDKN1A	1.06437e-05	0.385561	0.392	0.159	0.0212875	6	CDKN1A
GDF15	0.000545096	0.388584	0.359	0.105	1	6	GDF15
DPPA5	9.42496e-46	0.253539	0.101	0.291	1.88499e-42	7	DPPA5
NGLY1	3.36361e-42	0.305155	0.101	0.335	6.72722e-39	7	NGLY1
GAPDH2	1.11901e-41	0.728781	1	1	2.23802e-38	7	GAPDH
ACTB2	7.75396e-40	0.763044	0.983	0.999	1.55079e-36	7	ACTB
LINC01356	8.61672e-37	0.303977	0.092	0.387	1.72334e-33	7	LINC01356
LASP1	1.3461e-36	0.302088	0.143	0.648	2.6922e-33	7	LASP1
FDFT1	9.06262e-36	0.254532	0.185	0.723	1.81252e-32	7	FDFT1
CTNNA1	2.12756e-35	0.325899	0.16	0.688	4.25511e-32	7	CTNNA1
ASNS	1.71645e-33	0.360565	0.176	0.54	3.43289e-30	7	ASNS
CCND2	1.16665e-32	0.390192	0.143	0.656	2.3333e-29	7	CCND2
BUB31	1.58207e-32	0.357528	0.16	0.691	3.16414e-29	7	BUB3
TRIML2	1.77582e-32	0.309007	0.126	0.423	3.55163e-29	7	TRIML2
GRN	3.4568e-32	0.294696	0.134	0.496	6.91361e-29	7	GRN
NODAL	5.25224e-32	0.317042	0.084	0.282	1.05045e-28	7	NODAL
VRK1	2.36851e-31	0.471054	0.151	0.511	4.73702e-28	7	VRK1
CDK11	2.67398e-31	0.342496	0.185	0.53	5.34796e-28	7	CDK1
GNL2	5.13308e-31	0.475571	0.16	0.389	1.02662e-27	7	GNL2
PRDX12	6.57416e-31	0.862743	0.866	0.996	1.31483e-27	7	PRDX1
PSMC2	1.76589e-30	0.416101	0.176	0.587	3.53177e-27	7	PSMC2
CHEK1	1.86141e-30	0.310809	0.235	0.661	3.72282e-27	7	CHEK1
MYC	6.62251e-30	0.318902	0.151	0.529	1.3245e-26	7	MYC
SHMT2	7.35863e-30	0.340557	0.202	0.707	1.47173e-26	7	SHMT2
ENO2	1.13411e-29	0.363513	0.151	0.497	2.26822e-26	7	ENO2
HSPA5	5.93795e-29	0.284035	0.235	0.742	1.18759e-25	7	HSPA5
SPP11	1.98684e-28	1.0819	0.092	0.296	3.97368e-25	7	SPP1
WARS	9.80539e-28	0.31685	0.286	0.65	1.96108e-24	7	WARS
MAGED2	2.03487e-27	0.390272	0.185	0.465	4.06974e-24	7	MAGED2
LMNA	9.41822e-27	0.391169	0.185	0.438	1.88364e-23	7	LMNA
WFDC2	2.29198e-26	0.284889	0.277	0.858	4.58397e-23	7	WFDC2
ANXA22	3.37425e-26	0.360996	0.227	0.715	6.7485e-23	7	ANXA2
TPI12	3.45681e-26	0.829005	0.899	0.996	6.91361e-23	7	TPI1
PGM1	4.61032e-26	0.417322	0.168	0.496	9.22065e-23	7	PGM1
PIM1	1.07643e-25	0.372034	0.202	0.724	2.15285e-22	7	PIM1
TRIM28	1.49564e-25	0.448069	0.521	0.81	2.99129e-22	7	TRIM28
PPM1B	2.41577e-25	0.316945	0.202	0.757	4.83155e-22	7	PPM1B
NQO1	2.59012e-25	0.310566	0.193	0.437	5.18025e-22	7	NQO1
GPR143	4.81989e-25	0.271306	0.269	0.43	9.63977e-22	7	GPR143
FAM83D	6.75666e-25	0.285176	0.218	0.4	1.35133e-21	7	FAM83D
NUSAP11	1.12392e-24	0.480156	0.244	0.587	2.24783e-21	7	NUSAP1
HSD17B4	5.09814e-24	0.547069	0.227	0.62	1.01963e-20	7	HSD17B4
LGALS1	2.44753e-23	0.697833	0.151	0.411	4.89507e-20	7	LGALS1
CASP3	3.33067e-23	0.491191	0.218	0.614	6.66134e-20	7	CASP3
ENO12	4.95702e-23	0.869617	0.832	0.984	9.91403e-20	7	ENO1
TUBA1B2	5.35501e-23	0.845889	0.874	0.988	1.071e-19	7	TUBA1B
ZYX1	1.67633e-22	0.409422	0.303	0.645	3.35265e-19	7	ZYX
NPM11	9.90168e-22	0.559355	0.958	0.998	1.98034e-18	7	NPM1
SNF8	2.67392e-21	0.256861	0.916	0.959	5.34784e-18	7	SNF8
CCT7	3.74306e-21	0.269749	0.235	0.799	7.48611e-18	7	CCT7
TAGLN1	4.98764e-21	0.313379	0.227	0.529	9.97528e-18	7	TAGLN
CCND1	8.60688e-21	0.356895	0.471	0.807	1.72138e-17	7	CCND1
DAPK3	1.52934e-20	0.40917	0.311	0.545	3.05867e-17	7	DAPK3
BLVRB1	5.57768e-20	0.547464	0.227	0.598	1.11554e-16	7	BLVRB
AARS	2.14647e-19	0.469402	0.235	0.592	4.29293e-16	7	AARS
DDIT42	3.85136e-19	0.777346	0.218	0.513	7.70272e-16	7	DDIT4
AZIN1	4.54562e-19	0.494797	0.261	0.764	9.09124e-16	7	AZIN1
DLD	1.26589e-17	0.531812	0.311	0.534	2.53179e-14	7	DLD
LGALS3	2.20623e-17	0.255727	0.748	0.241	4.41245e-14	7	LGALS3
TUBB1	7.99199e-17	0.601498	0.933	0.995	1.5984e-13	7	TUBB
PSMD14	1.66672e-16	0.337276	0.42	0.688	3.33343e-13	7	PSMD14
COTL11	3.54275e-16	0.262598	0.899	0.931	7.0855e-13	7	COTL1
STIP1	3.9368e-16	0.355489	0.261	0.71	7.8736e-13	7	STIP1
FAM162A1	4.961e-16	0.539352	0.286	0.84	9.922e-13	7	FAM162A
CLU1	1.20738e-15	0.310563	0.891	0.845	2.41475e-12	7	CLU
GSTP11	1.31482e-15	0.539378	0.992	0.999	2.62964e-12	7	GSTP1
PSMD2	1.99321e-15	0.441298	0.269	0.631	3.98643e-12	7	PSMD2
NUDC2	2.61004e-15	0.262628	0.303	0.866	5.22008e-12	7	NUDC
CNN2	3.42164e-15	0.356738	0.857	0.924	6.84329e-12	7	CNN2
TFAP2C	4.2589e-15	0.265015	0.866	0.358	8.5178e-12	7	TFAP2C
COL1A11	5.45615e-15	0.25306	0.084	0.357	1.09123e-11	7	COL1A1
ECT2	1.32444e-14	0.266283	0.445	0.547	2.64887e-11	7	ECT2
ATG3	3.74699e-14	0.329602	0.571	0.749	7.49397e-11	7	ATG3
GRB7	5.15559e-14	0.574526	0.857	0.411	1.03112e-10	7	GRB7
DNAJA11	9.397e-14	0.72187	0.37	0.666	1.8794e-10	7	DNAJA1
BAX	1.11543e-13	0.2893	0.807	0.965	2.23085e-10	7	BAX
EIF4A2	6.11831e-13	0.272666	0.319	0.932	1.22366e-09	7	EIF4A2
PKM2	9.2029e-13	0.743347	0.807	0.931	1.84058e-09	7	PKM
PLIN21	9.80867e-13	0.59955	0.294	0.706	1.96173e-09	7	PLIN2
PCK2	1.10703e-12	0.352078	0.294	0.369	2.21406e-09	7	PCK2
MGST1	1.41503e-12	0.495063	0.916	0.984	2.83006e-09	7	MGST1
SLC25A39	1.90115e-12	0.452188	0.899	0.974	3.8023e-09	7	SLC25A39
CCNB11	8.94039e-12	0.55321	0.303	0.666	1.78808e-08	7	CCNB1
MYL61	1.03268e-11	0.602169	0.975	0.999	2.06536e-08	7	MYL6
CDC1231	1.56355e-11	0.472074	0.328	0.84	3.12711e-08	7	CDC123
CBR11	1.70701e-11	0.421988	0.303	0.741	3.41402e-08	7	CBR1
CALM21	1.79628e-11	0.979322	0.95	0.995	3.59255e-08	7	CALM2
FKBP8	2.51717e-11	0.269075	0.882	0.967	5.03434e-08	7	FKBP8
ETV5	4.31979e-11	0.265739	0.311	0.318	8.63958e-08	7	ETV5
MTHFD2	4.69254e-11	0.349774	0.748	0.927	9.38509e-08	7	MTHFD2
GULP1	4.95755e-11	0.32566	0.849	0.811	9.91511e-08	7	GULP1
HJURP	8.14402e-11	0.361197	0.849	0.351	1.6288e-07	7	HJURP
DLGAP5	2.2398e-10	0.286859	0.874	0.468	4.47961e-07	7	DLGAP5
ANXA51	2.88807e-10	0.437408	0.319	0.653	5.77613e-07	7	ANXA5
PMAIP1	3.45056e-10	0.380561	0.832	0.947	6.90112e-07	7	PMAIP1
MRPS61	3.56892e-10	0.549405	0.546	0.86	7.13784e-07	7	MRPS6
ISG15	4.73202e-10	0.306186	0.58	0.592	9.46404e-07	7	ISG15
TUBA1A2	5.1149e-10	0.614648	0.445	0.781	1.02298e-06	7	TUBA1A
GLRX31	6.23655e-10	0.692038	0.353	0.78	1.24731e-06	7	GLRX3
CALD11	1.54262e-09	0.578201	0.857	0.853	3.08523e-06	7	CALD1
PROCR	1.67211e-09	0.269807	0.84	0.367	3.34422e-06	7	PROCR
CACYBP1	1.89644e-09	0.500715	0.655	0.913	3.79288e-06	7	CACYBP
TMSB15A	2.66476e-09	0.270498	0.882	0.795	5.32952e-06	7	TMSB15A
PDIA3	3.61622e-09	0.413446	0.815	0.764	7.23244e-06	7	PDIA3
LINC00937	5.77894e-09	0.296486	0.857	0.366	1.15579e-05	7	LINC00937
CDC421	9.61437e-09	0.420744	0.891	0.884	1.92287e-05	7	CDC42
ACTG11	2.57213e-08	0.460809	0.874	0.999	5.14427e-05	7	ACTG1
ACAT2	2.95673e-08	0.383482	0.756	0.742	5.91346e-05	7	ACAT2
MYL12A2	3.86041e-08	0.39569	0.361	0.898	7.72081e-05	7	MYL12A
CLDN7	3.91169e-08	0.403494	0.908	0.81	7.82338e-05	7	CLDN7
TECR	8.18631e-08	0.274863	0.832	0.737	0.000163726	7	TECR
APOE2	1.00253e-07	0.49415	0.908	0.987	0.000200505	7	APOE
RPS4Y11	1.3098e-07	0.404953	0.941	0.993	0.00026196	7	RPS4Y1
EMP31	1.97588e-07	0.521441	0.824	0.386	0.000395176	7	EMP3
PCMT11	2.20688e-07	0.316169	0.782	0.717	0.000441375	7	PCMT1
HIST1H2AC	2.27447e-07	0.468791	0.882	0.516	0.000454895	7	HIST1H2AC
SKP11	2.31407e-07	1.11952	0.891	0.959	0.000462815	7	SKP1
TNFRSF12A1	2.51514e-07	0.53839	0.605	0.822	0.000503029	7	TNFRSF12A
LNCPRESS1	2.56615e-07	0.500674	0.597	0.913	0.00051323	7	LNCPRESS1
DDX39A1	6.9737e-07	0.66082	0.697	0.752	0.00139474	7	DDX39A
CKS22	1.26136e-06	0.413	0.655	0.981	0.00252273	7	CKS2
MLLT111	1.4255e-06	0.459084	0.891	0.824	0.00285101	7	MLLT11
PSMC31	2.01602e-06	0.683285	0.37	0.798	0.00403204	7	PSMC3
XRCC51	2.41911e-06	0.615524	0.378	0.895	0.00483822	7	XRCC5
HSP90AA11	3.72278e-06	0.506954	0.798	0.996	0.00744556	7	HSP90AA1
SLC2A11	3.91993e-06	0.449699	0.664	0.573	0.00783986	7	SLC2A1
TPX2	5.35049e-06	0.323132	0.664	0.59	0.010701	7	TPX2
PSMC11	5.48791e-06	0.811695	0.563	0.664	0.0109758	7	PSMC1
CLDN61	1.47768e-05	0.557856	0.899	0.972	0.0295536	7	CLDN6
TUBA1C	1.50717e-05	0.416554	0.395	0.91	0.0301435	7	TUBA1C
MDH12	1.58638e-05	0.617207	0.387	0.815	0.0317277	7	MDH1
TPM11	1.62034e-05	0.735193	0.941	0.977	0.0324068	7	TPM1
MYL12B1	1.68378e-05	0.403512	0.395	0.862	0.0336757	7	MYL12B
UBC1	2.24226e-05	0.828288	0.681	0.875	0.0448451	7	UBC
TPM22	2.7199e-05	0.651952	0.555	0.888	0.0543979	7	TPM2
SQSTM11	2.72989e-05	0.921426	0.378	0.737	0.0545978	7	SQSTM1
IDO1	4.28769e-05	0.361957	0.866	0.579	0.0857538	7	IDO1
LDHB2	5.59838e-05	0.364011	0.807	0.998	0.111968	7	LDHB
TUBB2A2	5.74706e-05	0.462201	0.387	0.58	0.114941	7	TUBB2A
PSAT11	6.63376e-05	0.62898	0.815	0.939	0.132675	7	PSAT1
ID31	7.84961e-05	0.514648	0.933	0.939	0.156992	7	ID3
EIF12	0.000105855	0.401563	0.748	0.997	0.21171	7	EIF1
PSRC1	0.000158695	0.49503	0.874	0.53	0.31739	7	PSRC1
EIF4EBP1	0.000183428	0.316686	0.941	0.991	0.366856	7	EIF4EBP1
ID11	0.000190464	0.562154	0.916	0.981	0.380928	7	ID1
BNIP31	0.000206162	0.506566	0.807	0.728	0.412324	7	BNIP3
RAB13	0.000259847	0.67265	0.437	0.941	0.519695	7	RAB13
HIST1H1C	0.000348925	0.319303	0.832	0.452	0.697849	7	HIST1H1C
XRCC62	0.000469382	0.392824	0.429	0.833	0.938765	7	XRCC6
KRT183	0.000475722	0.50481	0.672	0.911	0.951443	7	KRT18
ACTC11	0.000569715	0.39274	0.874	0.519	1	7	ACTC1
HSP90AB11	0.00062995	0.34342	0.874	0.997	1	7	HSP90AB1
HES1	0.000707544	0.338268	0.714	0.316	1	7	HES1
TUBB4B1	0.000939802	0.764382	0.403	0.759	1	7	TUBB4B
PSMA42	0.000978139	0.48255	0.681	0.949	1	7	PSMA4
ACLY	0.00100769	0.297943	0.849	0.711	1	7	ACLY
NUDT15	0.00107329	0.469046	0.807	0.676	1	7	NUDT15
KPNA21	0.00107954	1.12955	0.605	0.862	1	7	KPNA2
PCBP1	0.00129864	0.555526	0.538	0.968	1	7	PCBP1
FKBP31	0.00136945	0.785746	0.916	0.933	1	7	FKBP3
NOP581	0.00233442	0.626396	0.748	0.683	1	7	NOP58
PLA2G161	0.00259529	0.269683	0.714	0.987	1	7	PLA2G16
ORC6	0.00283251	0.655071	0.874	0.675	1	7	ORC6
SHISA2	0.00310416	0.256438	0.328	0.301	1	7	SHISA2
ZNF296	0.00320671	0.377674	0.664	0.298	1	7	ZNF296
CXXC5	0.00344854	0.271673	0.815	0.636	1	7	CXXC5
ATP5F1B2	0.00372671	0.615721	0.63	0.968	1	7	ATP5F1B
CCT51	0.00430473	0.606654	0.437	0.849	1	7	CCT5
FABP51	0.00440535	0.482037	0.706	0.995	1	7	FABP5
NCL2	0.00454319	0.45309	0.655	0.986	1	7	NCL
PRDX62	0.0046711	0.463817	0.681	0.99	1	7	PRDX6
EEF1D	0.0061604	0.40187	0.95	0.997	1	7	EEF1D
CRABP21	0.00717268	0.834845	0.429	0.86	1	7	CRABP2
FHL2	0.00833494	0.493665	0.849	0.505	1	7	FHL2
PEA15	0.00885716	0.425621	0.731	0.568	1	7	PEA15
TMEM54	4.78379e-36	0.905272	0.938	0.627	9.56758e-33	8	TMEM54
SMAGP	3.50441e-28	0.540497	0.877	0.499	7.00882e-25	8	SMAGP
TMSB10	2.18224e-27	0.57898	1	0.999	4.36447e-24	8	TMSB10
KRT8	2.22959e-25	1.09023	0.938	0.78	4.45919e-22	8	KRT8
LY6E	8.71831e-24	0.716246	0.988	0.907	1.74366e-20	8	LY6E
PCAT14	1.59095e-23	0.741235	0.716	0.377	3.1819e-20	8	PCAT14
STOM	3.07452e-23	0.503141	0.889	0.658	6.14904e-20	8	STOM
CLDN4	2.64251e-21	0.472585	0.741	0.448	5.28502e-18	8	CLDN4
TMSB4X	7.29743e-21	0.353991	1	1	1.45949e-17	8	TMSB4X
SAT1	3.02876e-20	0.728493	0.938	0.783	6.05752e-17	8	SAT1
HPGD	7.62148e-20	0.500098	0.617	0.274	1.5243e-16	8	HPGD
HAPLN1	2.69222e-19	0.490195	0.494	0.174	5.38445e-16	8	HAPLN1
BMP4	1.53129e-17	0.593262	0.827	0.598	3.06258e-14	8	BMP4
CYP1B1	2.30928e-17	0.657915	0.63	0.344	4.61857e-14	8	CYP1B1
MSX2	2.67475e-16	0.317486	0.506	0.216	5.3495e-13	8	MSX2
PKP2	4.80416e-15	0.31271	0.691	0.395	9.60832e-12	8	PKP2
PTPRF	1.01387e-14	0.373361	0.889	0.705	2.02773e-11	8	PTPRF
FSTL1	2.40859e-14	0.409452	0.84	0.694	4.81719e-11	8	FSTL1
KRT19	2.94925e-14	0.806866	0.802	0.603	5.89849e-11	8	KRT19
GATA3	4.9777e-14	0.368092	0.494	0.239	9.95539e-11	8	GATA3
KRT184	6.43283e-14	0.91062	0.988	0.906	1.28657e-10	8	KRT18
GRHL3	1.46424e-13	0.301435	0.556	0.317	2.92849e-10	8	GRHL3
ANXA9	1.47017e-13	0.3476	0.642	0.435	2.94034e-10	8	ANXA9
GSTO1	1.54227e-13	0.608737	0.877	0.704	3.08453e-10	8	GSTO1
TPM12	2.48331e-13	0.397183	1	0.976	4.96662e-10	8	TPM1
CITED2	6.10208e-13	0.428577	0.802	0.596	1.22042e-09	8	CITED2
TAGLN21	1.14294e-12	0.435862	0.827	0.631	2.28589e-09	8	TAGLN2
DAG1	1.76575e-12	0.306781	0.852	0.648	3.5315e-09	8	DAG1
ID2	3.94742e-12	0.489991	0.815	0.656	7.89484e-09	8	ID2
FBN2	4.98428e-12	0.337248	0.531	0.317	9.96856e-09	8	FBN2
NAV2	4.93783e-11	0.304703	0.741	0.578	9.87567e-08	8	NAV2
TFAP2C1	1.19609e-10	0.273184	0.593	0.365	2.39218e-07	8	TFAP2C
EZR1	1.49373e-10	0.450392	0.889	0.851	2.98746e-07	8	EZR
LMO4	2.42252e-10	0.320832	0.951	0.838	4.84505e-07	8	LMO4
FN1	2.92755e-10	0.331564	0.568	0.345	5.8551e-07	8	FN1
AHNAK	4.25426e-10	0.332695	0.531	0.355	8.50853e-07	8	AHNAK
CTNND1	7.05827e-10	0.267056	0.852	0.745	1.41165e-06	8	CTNND1
IGDCC3	9.63029e-10	0.272581	0.543	0.348	1.92606e-06	8	IGDCC3
DSP	9.82436e-10	0.27231	0.617	0.44	1.96487e-06	8	DSP
TBC1D1	1.04856e-09	0.29334	0.716	0.565	2.09712e-06	8	TBC1D1
SERPINB9	1.47452e-09	0.46393	0.728	0.589	2.94904e-06	8	SERPINB9
ID12	1.53065e-09	0.389721	1	0.979	3.06131e-06	8	ID1
NEAT11	3.59834e-09	0.375861	0.753	0.597	7.19667e-06	8	NEAT1
ARID3A	3.6645e-09	0.297818	0.79	0.621	7.32901e-06	8	ARID3A
SLC7A2	4.84345e-09	0.270264	0.543	0.355	9.68689e-06	8	SLC7A2
RAB25	6.27648e-09	0.269439	0.753	0.594	1.2553e-05	8	RAB25
COL18A1	8.29114e-09	0.25389	0.63	0.464	1.65823e-05	8	COL18A1
TFAP2A	3.3954e-08	0.424421	0.457	0.309	6.7908e-05	8	TFAP2A
SLC7A51	3.46695e-08	0.363535	0.778	0.665	6.93391e-05	8	SLC7A5
BAMBI	5.05109e-08	0.373538	0.63	0.49	0.000101022	8	BAMBI
FGFR3	9.89576e-08	0.298134	0.543	0.417	0.000197915	8	FGFR3
LPCAT1	1.29199e-07	0.273082	0.815	0.723	0.000258399	8	LPCAT1
CDH1	1.87292e-07	0.264501	0.864	0.758	0.000374585	8	CDH1
S100A11	1.92164e-07	0.756526	0.568	0.407	0.000384329	8	S100A11
MDFI	2.33805e-07	0.274992	0.667	0.505	0.000467609	8	MDFI
ERRFI1	3.82727e-07	0.299183	0.654	0.521	0.000765454	8	ERRFI1
ID32	8.55773e-06	0.284294	0.975	0.939	0.0171155	8	ID3
ID4	1.47232e-05	0.262467	0.605	0.531	0.0294464	8	ID4
ANXA23	2.66253e-05	0.306144	0.79	0.705	0.0532507	8	ANXA2
KCNK12	3.49315e-05	0.268643	0.58	0.53	0.0698631	8	KCNK12
CLDN10	7.58995e-05	0.858218	0.543	0.49	0.151799	8	CLDN10
SLC2A3	8.2026e-05	0.332781	0.802	0.729	0.164052	8	SLC2A3
NLGN4X	0.000109162	0.26309	0.642	0.589	0.218323	8	NLGN4X
PRTG	0.000469799	0.403837	0.358	0.289	0.939598	8	PRTG
CTSV	0.000870376	0.74905	0.654	0.589	1	8	CTSV
MALAT11	0.00233863	0.26503	1	0.984	1	8	MALAT1
ATP2B1	0.00239231	0.281898	0.654	0.659	1	8	ATP2B1
LY6D	0	5.14009	1	0.015	0	9	LY6D
KRT6A	0	4.60268	0.974	0.012	0	9	KRT6A
KRT5	0	3.87249	0.923	0.001	0	9	KRT5
PI3	0	3.60758	0.718	0	0	9	PI3
S100A7	0	3.44675	0.667	0	0	9	S100A7
KRT6B	0	3.36905	0.846	0.001	0	9	KRT6B
C10orf99	0	1.98736	0.692	0.001	0	9	C10orf99
S100A9	1.24907e-174	4.69157	0.923	0.005	2.49815e-171	9	S100A9
SLPI	8.44943e-169	2.74412	0.769	0.018	1.68989e-165	9	SLPI
KRT16	1.13289e-151	4.39672	0.923	0.037	2.26578e-148	9	KRT16
KRT14	3.05156e-115	5.41391	0.974	0.036	6.10312e-112	9	KRT14
S100A8	3.37286e-103	4.90012	0.872	0.031	6.74571e-100	9	S100A8
RHCG	3.17394e-57	1.86008	0.667	0.05	6.34787e-54	9	RHCG
PITX1	1.81046e-45	1.27682	0.59	0.033	3.62092e-42	9	PITX1
IFI27	2.61448e-45	3.56019	0.974	0.131	5.22896e-42	9	IFI27
SPRR1B	6.69015e-42	2.59166	0.564	0.01	1.33803e-38	9	SPRR1B
KRT17	3.74905e-39	4.46919	0.897	0.059	7.4981e-36	9	KRT17
S100A2	7.41523e-37	4.58081	0.897	0.102	1.48305e-33	9	S100A2
S100A14	1.0251e-34	3.79832	0.949	0.182	2.0502e-31	9	S100A14
SERPINB4	6.18768e-30	1.26407	0.641	0.09	1.23754e-26	9	SERPINB4
CSTA	1.67578e-28	2.36723	0.744	0.075	3.35156e-25	9	CSTA
AQP3	5.94223e-27	3.03167	0.769	0.131	1.18845e-23	9	AQP3
C2orf54	1.88332e-26	0.557619	0.487	0.015	3.76663e-23	9	C2orf54
FXYD3	3.15951e-25	3.23062	0.821	0.191	6.31902e-22	9	FXYD3
B2M	4.34499e-25	3.56509	0.974	0.762	8.68998e-22	9	B2M
KLK11	4.35612e-25	1.09933	0.615	0.06	8.71224e-22	9	KLK11
CXCL8	1.99335e-23	1.11187	0.538	0.027	3.9867e-20	9	CXCL8
FABP52	1.28187e-21	2.47766	0.949	0.99	2.56375e-18	9	FABP5
S100A111	1.17582e-19	3.08827	0.872	0.406	2.35164e-16	9	S100A11
S100A16	2.57697e-19	2.80165	0.872	0.429	5.15394e-16	9	S100A16
TACSTD2	8.45533e-19	2.16523	0.744	0.19	1.69107e-15	9	TACSTD2
GAPDH3	1.01241e-16	0.940974	1	1	2.02483e-13	9	GAPDH
CYSRT1	1.64403e-15	0.688813	0.615	0.132	3.28806e-12	9	CYSRT1
MGLL	3.62005e-15	0.721952	0.564	0.048	7.24011e-12	9	MGLL
CSRP1	4.26984e-15	0.803456	0.615	0.158	8.53968e-12	9	CSRP1
GLTP	4.5459e-15	2.07228	0.718	0.313	9.0918e-12	9	GLTP
HLA-DQB1	5.92458e-15	0.92485	0.615	0.164	1.18492e-11	9	HLA-DQB1
FOSB	6.18295e-15	1.34761	0.538	0.122	1.23659e-11	9	FOSB
PLP2	1.28594e-14	2.31112	0.718	0.321	2.57188e-11	9	PLP2
NEAT12	1.28619e-14	2.6954	0.821	0.598	2.57239e-11	9	NEAT1
JUNB	1.7722e-14	1.73157	0.641	0.176	3.5444e-11	9	JUNB
SFN	1.27802e-13	2.77926	0.692	0.127	2.55603e-10	9	SFN
H2AFY	1.29373e-13	0.483223	0.077	0.599	2.58747e-10	9	H2AFY
ZFP36L1	1.65047e-13	0.250655	0.231	0.806	3.30093e-10	9	ZFP36L1
PPP1R15A	3.41082e-13	1.91733	0.718	0.347	6.82164e-10	9	PPP1R15A
IL32	2.87536e-12	1.22298	0.564	0.102	5.75073e-09	9	IL32
RHOB	3.17921e-12	0.425668	0.077	0.526	6.35841e-09	9	RHOB
AP003066.1	3.84755e-12	0.520463	0.59	0.172	7.69511e-09	9	AP003066.1
CAMK2N1	7.0421e-12	0.48087	0.59	0.207	1.40842e-08	9	CAMK2N1
TUBB4B2	1.09399e-11	0.267518	0.128	0.756	2.18799e-08	9	TUBB4B
ATP2A2	4.12652e-11	0.351454	0.128	0.688	8.25303e-08	9	ATP2A2
VIM1	4.14326e-11	0.677474	0.103	0.557	8.28652e-08	9	VIM
PLK1	6.08482e-11	0.264674	0.077	0.551	1.21696e-07	9	PLK1
AARS1	8.45026e-11	0.468116	0.077	0.588	1.69005e-07	9	AARS
CDKN1A1	1.02856e-10	0.76466	0.641	0.171	2.05713e-07	9	CDKN1A
DEGS1	1.15929e-10	0.569239	0.128	0.554	2.31858e-07	9	DEGS1
DLD1	2.12467e-10	0.458977	0.103	0.533	4.24933e-07	9	DLD
HIST1H4H	2.41281e-10	0.67464	0.615	0.245	4.82562e-07	9	HIST1H4H
DUSP1	2.47144e-10	1.94916	0.692	0.342	4.94288e-07	9	DUSP1
ISG151	3.75833e-10	2.06854	0.769	0.591	7.51666e-07	9	ISG15
S100A101	4.58313e-10	2.25071	0.846	0.777	9.16625e-07	9	S100A10
LYPD3	4.64302e-10	1.65197	0.692	0.343	9.28605e-07	9	LYPD3
DSP1	5.02581e-10	1.68466	0.692	0.441	1.00516e-06	9	DSP
HRAS	5.49604e-10	0.679385	0.128	0.514	1.09921e-06	9	HRAS
RARRES2	5.90524e-10	0.410463	0.641	0.968	1.18105e-06	9	RARRES2
KLF6	6.34938e-10	0.3322	0.128	0.644	1.26988e-06	9	KLF6
PSMD21	7.6698e-10	0.251274	0.128	0.627	1.53396e-06	9	PSMD2
MDM2	1.13158e-09	0.318198	0.077	0.447	2.26316e-06	9	MDM2
SPC24	1.37155e-09	0.502993	0.077	0.358	2.74309e-06	9	SPC24
PCLAF	2.056e-09	0.452968	0.564	0.927	4.11199e-06	9	PCLAF
SLC2A12	2.20674e-09	0.454609	0.128	0.577	4.41349e-06	9	SLC2A1
SMAGP1	2.74705e-09	0.408169	0.128	0.506	5.4941e-06	9	SMAGP
PHLDA3	3.00164e-09	0.629828	0.077	0.419	6.00328e-06	9	PHLDA3
MDFI1	3.09267e-09	0.266624	0.103	0.509	6.18534e-06	9	MDFI
ARC	3.87828e-09	0.344785	0.462	0.121	7.75656e-06	9	ARC
BSG1	5.70633e-09	0.493814	0.667	0.958	1.14127e-05	9	BSG
SPHK1	5.73062e-09	0.351238	0.59	0.219	1.14612e-05	9	SPHK1
SSBP12	6.12649e-09	0.333649	0.641	0.964	1.2253e-05	9	SSBP1
SOWAHC	6.71674e-09	0.380249	0.59	0.237	1.34335e-05	9	SOWAHC
PPIB	7.25879e-09	0.411792	0.641	0.909	1.45176e-05	9	PPIB
TFAP2A1	8.21243e-09	0.471561	0.59	0.309	1.64249e-05	9	TFAP2A
EPB41L4A-AS1	1.27554e-08	0.355847	0.667	0.948	2.55109e-05	9	EPB41L4A-AS1
TPM4	1.36977e-08	0.343106	0.513	0.946	2.73954e-05	9	TPM4
AHNAK1	1.64643e-08	0.891515	0.128	0.358	3.29285e-05	9	AHNAK
MTDH	1.66311e-08	0.459744	0.205	0.832	3.32621e-05	9	MTDH
CD91	1.87645e-08	2.37454	0.795	0.769	3.75291e-05	9	CD9
ACTG12	2.86527e-08	0.984479	0.923	0.997	5.73055e-05	9	ACTG1
HSPB8	2.88565e-08	0.431533	0.59	0.296	5.7713e-05	9	HSPB8
ELF3	2.94737e-08	0.812598	0.154	0.533	5.89474e-05	9	ELF3
ZFP36	2.97971e-08	1.68151	0.667	0.29	5.95941e-05	9	ZFP36
CTSD	3.5411e-08	1.73576	0.718	0.665	7.08221e-05	9	CTSD
MYL12A3	3.65606e-08	0.44098	0.538	0.891	7.31212e-05	9	MYL12A
GLRX32	4.02751e-08	0.353387	0.487	0.774	8.05502e-05	9	GLRX3
BST2	4.1412e-08	2.10527	0.744	0.737	8.28239e-05	9	BST2
CDA	4.99774e-08	0.514353	0.077	0.267	9.99548e-05	9	CDA
UQCR11	5.23074e-08	0.69544	0.692	0.984	0.000104615	9	UQCR11
WARS1	5.65181e-08	0.874652	0.179	0.646	0.000113036	9	WARS
CEBPD	5.789e-08	0.725462	0.128	0.381	0.00011578	9	CEBPD
HIST1H2BD	5.94588e-08	0.46879	0.154	0.38	0.000118918	9	HIST1H2BD
2020-09-09	7.72417e-08	0.360873	0.641	0.811	0.000154483	9	2020-09-09
ATG31	8.14048e-08	0.340853	0.436	0.748	0.00016281	9	ATG3
PRDX63	8.91929e-08	0.434104	0.667	0.986	0.000178386	9	PRDX6
PPP1R14B1	9.47405e-08	0.343538	0.231	0.883	0.000189481	9	PPP1R14B
PTTG11	1.13463e-07	0.371597	0.538	0.917	0.000226926	9	PTTG1
CA2	1.17705e-07	0.65018	0.103	0.301	0.00023541	9	CA2
KRT13	1.30137e-07	1.95519	0.41	0.005	0.000260274	9	KRT13
FLNA	1.35325e-07	0.318459	0.59	0.763	0.00027065	9	FLNA
LGALS31	1.55227e-07	1.57095	0.615	0.248	0.000310454	9	LGALS3
GNL21	1.78887e-07	0.385628	0.051	0.387	0.000357775	9	GNL2
CXCL1	1.87858e-07	0.588027	0.462	0.165	0.000375717	9	CXCL1
COMT	2.23444e-07	0.848987	0.128	0.275	0.000446887	9	COMT
SKP12	2.71707e-07	0.414591	0.256	0.962	0.000543415	9	SKP1
MYCL	2.73996e-07	0.324522	0.59	0.229	0.000547992	9	MYCL
HLA-C	4.60161e-07	2.26356	0.795	0.572	0.000920322	9	HLA-C
CLDN41	4.68295e-07	1.56033	0.641	0.451	0.000936591	9	CLDN4
KTN1	5.26074e-07	0.292079	0.59	0.799	0.00105215	9	KTN1
SLC16A31	5.71494e-07	0.284084	0.59	0.203	0.00114299	9	SLC16A3
SOX9	5.74679e-07	0.366354	0.128	0.32	0.00114936	9	SOX9
IER3	6.32225e-07	1.4605	0.641	0.261	0.00126445	9	IER3
CAPN2	6.66343e-07	0.686628	0.128	0.279	0.00133269	9	CAPN2
PPL	6.82943e-07	0.57843	0.615	0.319	0.00136589	9	PPL
MMP23B	6.8369e-07	0.556205	0.615	0.277	0.00136738	9	MMP23B
KRT81	1.05656e-06	0.265205	0.615	0.783	0.00211311	9	KRT8
PSMA43	1.7977e-06	0.603194	0.667	0.946	0.0035954	9	PSMA4
DPPA51	2.21421e-06	0.726922	0.59	0.285	0.00442843	9	DPPA5
TPT1	2.37075e-06	0.390376	0.949	0.999	0.00474151	9	TPT1
AL031777.3	2.39376e-06	0.484278	0.59	0.276	0.00478753	9	AL031777.3
CLP1	2.79042e-06	0.390817	0.59	0.267	0.00558083	9	CLP1
ZNF430	2.87887e-06	0.398538	0.59	0.347	0.00575774	9	ZNF430
PRDX4	3.50516e-06	0.548124	0.615	0.826	0.00701032	9	PRDX4
RHOC	3.64203e-06	0.282049	0.179	0.474	0.00728405	9	RHOC
LMNA1	4.55893e-06	1.20314	0.641	0.432	0.00911785	9	LMNA
KRT10	4.91456e-06	0.862024	0.692	0.927	0.00982912	9	KRT10
HLA-B	5.40331e-06	2.91748	0.667	0.475	0.0108066	9	HLA-B
SIAH2	6.01775e-06	0.767123	0.59	0.297	0.0120355	9	SIAH2
TOMM7	6.07842e-06	0.3854	0.744	0.99	0.0121568	9	TOMM7
CALM11	6.35457e-06	0.418146	0.718	0.983	0.0127091	9	CALM1
NENF	6.88295e-06	0.394271	0.615	0.818	0.0137659	9	NENF
NODAL1	7.09092e-06	0.343582	0.051	0.28	0.0141818	9	NODAL
ATP5F1E	9.19616e-06	0.499174	0.692	0.995	0.0183923	9	ATP5F1E
TUBA1C1	1.18029e-05	0.813491	0.641	0.902	0.0236057	9	TUBA1C
RAB251	1.75985e-05	1.16847	0.256	0.598	0.0351969	9	RAB25
MZT2B	2.37486e-05	0.727901	0.692	0.914	0.0474971	9	MZT2B
CDC42EP1	3.47477e-05	0.706787	0.641	0.397	0.0694954	9	CDC42EP1
HEBP2	4.97934e-05	0.759307	0.641	0.797	0.0995868	9	HEBP2
UBC2	6.11286e-05	0.544379	0.308	0.875	0.122257	9	UBC
EIF3B	7.87866e-05	0.411152	0.59	0.73	0.157573	9	EIF3B
CXCL3	8.72027e-05	0.650017	0.59	0.279	0.174405	9	CXCL3
USP9X	0.000106197	0.442824	0.641	0.875	0.212394	9	USP9X
ALKAL2	0.000154879	0.399338	0.59	0.385	0.309758	9	ALKAL2
TRIB3	0.000161945	0.406792	0.436	0.134	0.32389	9	TRIB3
LGALS11	0.00022258	1.33208	0.205	0.407	0.445159	9	LGALS1
PDIA31	0.000258712	0.28279	0.641	0.766	0.517424	9	PDIA3
HSPA51	0.000263004	0.423885	0.615	0.734	0.526009	9	HSPA5
GABPB2	0.000269066	0.383948	0.564	0.227	0.538132	9	GABPB2
ARHGEF19	0.000361525	0.352404	0.59	0.404	0.72305	9	ARHGEF19
HSPA1B	0.000374622	0.564528	0.154	0.272	0.749243	9	HSPA1B
HBEGF	0.000382528	0.252217	0.513	0.195	0.765056	9	HBEGF
BMP41	0.000457906	0.483924	0.564	0.601	0.915812	9	BMP4
CAV1	0.000464156	0.795619	0.564	0.245	0.928311	9	CAV1
TMSB101	0.000518265	0.465588	0.897	0.999	1	9	TMSB10
TNFRSF10B	0.000853643	0.3521	0.59	0.335	1	9	TNFRSF10B
RND3	0.0010266	0.491359	0.59	0.316	1	9	RND3
CXXC51	0.00125993	0.721391	0.487	0.64	1	9	CXXC5
S100A4	0.00149293	0.512492	0.59	0.266	1	9	S100A4
ACTB3	0.00151149	1.07669	0.949	0.999	1	9	ACTB
TUBA1B3	0.00171713	0.344965	0.359	0.989	1	9	TUBA1B
CDC201	0.0018257	0.421692	0.59	0.658	1	9	CDC20
ID13	0.00188127	0.623559	0.718	0.981	1	9	ID1
S100A6	0.00287778	2.43253	0.59	0.561	1	9	S100A6
MT-CO1	0.00288877	0.404359	1	0.963	1	9	MT-CO1
CCT21	0.0031242	1.06926	0.41	0.893	1	9	CCT2
CLTC	0.00312502	0.546944	0.615	0.8	1	9	CLTC
HES11	0.00346476	0.969911	0.59	0.322	1	9	HES1
EXT1	0.00381105	0.268557	0.051	0.277	1	9	EXT1
GJB2	0.00390109	1.61377	0.282	0.063	1	9	GJB2
NCKAP1	0.00544737	0.410119	0.615	0.656	1	9	NCKAP1
CAND1	0.00604669	0.507593	0.59	0.658	1	9	CAND1
IFIT1	0.00648134	0.548158	0.282	0.14	1	9	IFIT1
PKM3	0.0070281	1.3749	0.667	0.931	1	9	PKM
TMEM106C	0.0070299	0.251814	0.59	0.323	1	9	TMEM106C
TFAP2C2	0.00736484	0.255185	0.59	0.366	1	9	TFAP2C
GSTO11	0.00752108	0.706683	0.641	0.706	1	9	GSTO1
RARG	0.00937898	0.769933	0.564	0.371	1	9	RARG
TMEM541	0.00952373	0.699179	0.615	0.631	1	9	TMEM54
ANXA11	0.00952941	1.97833	0.487	0.173	1	9	ANXA1
KPTN	0.00957913	0.257501	0.59	0.422	1	9	KPTN
MYL12B2	0.00989188	1.21656	0.667	0.854	1	9	MYL12B
