# Supplementary material for: Functional in vivo and in vitro effects of 20q11.21 genetic aberrations on hPSC differentiation
Source: Sci Rep. 2020 Oct 29;10:18582. doi: 10.1038/s41598-020-75657-7 (PMC7596514; doi:10.1038/s41598-020-75657-7)
Supplement: Supplementary file 6 — Supplementary Table S6. [file 41598_2020_75657_MOESM6_ESM.xlsx]

## Sheet: TableS6
Supplementary Table S6. List of genes and clusters for EBs derived from hFmiPS2 at passage 22 and 30
	p_val	avg_logFC	pct.1	pct.2	p_val_adj	cluster	gene
PTN	2.88653e-137	0.501628	0.994	0.761	5.50461e-133	0	PTN
ENC1	3.62989e-134	0.265909	0.735	0.342	6.9222e-130	0	ENC1
HESX1	2.85833e-116	0.306301	0.881	0.546	5.45084e-112	0	HESX1
FEZ1	4.1409e-100	0.256583	0.971	0.739	7.89669e-96	0	FEZ1
MYL9	2.43612e-96	0.363443	0.895	0.611	4.64569e-92	0	MYL9
SEMA6A	4.74304e-96	0.287865	0.913	0.603	9.04498e-92	0	SEMA6A
TNNT1	3.75228e-94	0.259976	0.955	0.679	7.1556e-90	0	TNNT1
CNTNAP2	1.28914e-89	0.25048	0.983	0.734	2.45839e-85	0	CNTNAP2
PDIA6	1.41827e-86	0.258763	1	0.78	2.70465e-82	0	PDIA6
SIX3	1.8039e-76	0.261609	0.738	0.409	3.44004e-72	0	SIX3
FGFBP3	1.35923e-75	0.426517	0.815	0.546	2.59205e-71	0	FGFBP3
SFRP1	2.73024e-74	0.289664	0.989	0.728	5.20657e-70	0	SFRP1
TAGLN	2.98585e-42	0.300721	0.57	0.363	5.69401e-38	0	TAGLN
IGFBP5	0	1.15542	0.88	0.292	0	1	IGFBP5
DLK1	3.44991e-299	1.4219	0.965	0.658	6.57897e-295	1	DLK1
COL2A1	6.176e-225	0.689103	0.754	0.281	1.17776e-220	1	COL2A1
PRSS23	8.95586e-225	0.716066	0.891	0.442	1.70788e-220	1	PRSS23
NR2F1	2.68128e-186	0.387158	0.455	0.09	5.1132e-182	1	NR2F1
KLHDC8A	1.52759e-175	0.332001	0.585	0.177	2.91312e-171	1	KLHDC8A
EFNA5	6.9386e-142	0.470522	0.794	0.465	1.32319e-137	1	EFNA5
PRTG1	3.99985e-140	0.517699	0.918	0.577	7.62772e-136	1	PRTG
CPE	8.19481e-137	0.420606	0.711	0.331	1.56275e-132	1	CPE
TTC3	1.12266e-135	0.411283	0.82	0.484	2.14092e-131	1	TTC3
NAP1L1	5.99908e-123	0.298848	0.988	0.942	1.14402e-118	1	NAP1L1
NNAT1	5.52541e-122	0.553819	0.966	0.814	1.0537e-117	1	NNAT
SMOC1	1.39755e-120	0.383463	0.679	0.337	2.66512e-116	1	SMOC1
FRZB1	2.14977e-119	0.484281	0.917	0.674	4.09961e-115	1	FRZB
PAX6	9.68941e-118	0.385393	0.779	0.391	1.84777e-113	1	PAX6
FXYD61	2.41545e-114	0.378001	0.954	0.767	4.60626e-110	1	FXYD6
TTYH1	1.93146e-113	0.450646	0.873	0.652	3.68329e-109	1	TTYH1
MDK1	6.46144e-112	0.344111	0.997	0.922	1.2322e-107	1	MDK
MALAT1	1.63545e-108	0.528525	1	0.915	3.11881e-104	1	MALAT1
H2AFY	3.6169e-99	0.340258	0.897	0.719	6.89743e-95	1	H2AFY
LHX2	9.12348e-98	0.30592	0.574	0.24	1.73985e-93	1	LHX2
ANP32B	1.42435e-97	0.294023	0.873	0.64	2.71624e-93	1	ANP32B
CRABP1	2.28219e-97	0.67777	0.839	0.684	4.35214e-93	1	CRABP1
IDH2	2.61992e-95	0.287574	0.895	0.711	4.99619e-91	1	IDH2
NELL2	2.48915e-94	0.279821	0.582	0.305	4.74681e-90	1	NELL2
TMSB15A	6.79807e-92	0.333148	0.977	0.888	1.29639e-87	1	TMSB15A
MAPK101	2.59491e-89	0.317759	0.825	0.532	4.9485e-85	1	MAPK10
TLE4	8.64468e-89	0.327191	0.837	0.577	1.64854e-84	1	TLE4
LMAN1	1.28655e-87	0.348227	0.791	0.581	2.45345e-83	1	LMAN1
ZFAS1	6.19011e-87	0.293097	0.976	0.873	1.18045e-82	1	ZFAS1
SFRP21	1.5069e-86	0.409904	0.949	0.784	2.87366e-82	1	SFRP2
ATP2B11	4.28371e-85	0.360221	0.91	0.693	8.16904e-81	1	ATP2B1
CRABP2	2.6548e-83	0.326068	0.899	0.725	5.06271e-79	1	CRABP2
CSRP2	1.5015e-81	0.300237	0.946	0.828	2.86335e-77	1	CSRP2
CENPV	3.82876e-78	0.320957	0.965	0.863	7.30144e-74	1	CENPV
PRRT2	1.11444e-77	0.305737	0.654	0.433	2.12524e-73	1	PRRT2
MEST1	1.93825e-75	0.324786	0.949	0.813	3.69625e-71	1	MEST
TMEM123	1.0137e-74	0.25086	0.809	0.628	1.93312e-70	1	TMEM123
ODC1	7.04276e-73	0.350516	0.729	0.512	1.34305e-68	1	ODC1
CDH21	9.48142e-72	0.306717	0.807	0.586	1.80811e-67	1	CDH2
FZD31	2.32009e-71	0.347869	0.835	0.656	4.42442e-67	1	FZD3
CIRBP	1.50183e-70	0.262816	0.966	0.878	2.86399e-66	1	CIRBP
FAM213A1	3.52196e-69	0.266649	0.931	0.795	6.71638e-65	1	FAM213A
IGFBP3	6.11136e-68	0.316115	0.417	0.191	1.16544e-63	1	IGFBP3
FBLN11	4.39987e-66	0.312961	0.834	0.645	8.39056e-62	1	FBLN1
PEG10	7.90181e-66	0.27632	0.852	0.658	1.50688e-61	1	PEG10
FABP71	1.78447e-62	0.366777	0.834	0.633	3.40298e-58	1	FABP7
MIAT	1.03747e-61	0.352045	0.706	0.528	1.97846e-57	1	MIAT
C4orf48	1.53087e-61	0.261091	0.918	0.775	2.91937e-57	1	C4orf48
SOX11	6.68329e-60	0.404	0.913	0.73	1.2745e-55	1	SOX11
NES	1.32228e-59	0.315419	0.886	0.724	2.52159e-55	1	NES
CD99	5.27934e-59	0.31062	0.802	0.649	1.00677e-54	1	CD99
VIM	6.7478e-58	0.254607	0.972	0.852	1.28681e-53	1	VIM
SPRY1	1.15656e-57	0.31405	0.696	0.507	2.20556e-53	1	SPRY1
TPBG	9.80047e-57	0.262447	0.793	0.58	1.86895e-52	1	TPBG
BSG1	1.21423e-56	0.268657	0.968	0.834	2.31553e-52	1	BSG
GPC31	2.01651e-55	0.282284	0.817	0.64	3.84548e-51	1	GPC3
SOX4	1.74996e-53	0.264857	0.986	0.863	3.33717e-49	1	SOX4
POLR2J3.11	1.72511e-52	0.263148	0.802	0.641	3.28978e-48	1	POLR2J3.1
SIX31	2.29563e-51	0.253207	0.681	0.429	4.37777e-47	1	SIX3
MAP1B	5.17798e-50	0.267925	0.962	0.84	9.87441e-46	1	MAP1B
GABPB1-AS1	2.92222e-44	0.268295	0.702	0.563	5.57268e-40	1	GABPB1-AS1
PTN1	7.5266e-42	0.369401	0.945	0.777	1.43532e-37	1	PTN
HNRNPH1	1.72584e-15	0.274354	0.882	0.808	3.29119e-11	1	HNRNPH1
HIST1H4C1	3.30541e-12	0.400213	0.946	0.864	6.30342e-08	1	HIST1H4C
CTNNB1	5.69071e-08	0.26266	0.625	0.621	0.00108522	1	CTNNB1
CENPF	3.20872e-238	0.82284	0.991	0.739	6.11903e-234	2	CENPF
ARL6IP1	3.07216e-226	0.719166	0.999	0.736	5.8586e-222	2	ARL6IP1
MKI67	2.38403e-185	0.576617	0.909	0.519	4.54634e-181	2	MKI67
PTTG1	2.07946e-165	0.503962	0.996	0.801	3.96553e-161	2	PTTG1
MALAT11	7.61932e-165	0.674384	1	0.918	1.453e-160	2	MALAT1
SGO2	7.07236e-164	0.33199	0.812	0.367	1.3487e-159	2	SGO2
TOP2A	3.7841e-161	0.647619	0.899	0.575	7.21629e-157	2	TOP2A
BIRC5	1.25087e-160	0.426	0.995	0.809	2.38541e-156	2	BIRC5
PRSS231	2.91281e-152	0.582643	0.886	0.454	5.55473e-148	2	PRSS23
ASPM	2.01501e-150	0.427823	0.801	0.4	3.84262e-146	2	ASPM
HMGB2	5.75963e-150	0.465821	0.997	0.921	1.09836e-145	2	HMGB2
PSRC1	4.32981e-149	0.391985	0.857	0.473	8.25695e-145	2	PSRC1
LHX21	2.01825e-140	0.35721	0.677	0.233	3.8488e-136	2	LHX2
NUCKS1	2.10832e-139	0.413187	1	0.907	4.02056e-135	2	NUCKS1
TPX2	1.31448e-136	0.390046	0.928	0.574	2.50672e-132	2	TPX2
HMMR	1.13644e-135	0.300059	0.746	0.346	2.16719e-131	2	HMMR
CDC20	1.17493e-131	0.311557	0.974	0.623	2.2406e-127	2	CDC20
PAX61	1.45649e-129	0.346653	0.862	0.389	2.77753e-125	2	PAX6
CENPA	5.34425e-129	0.313905	0.725	0.33	1.01915e-124	2	CENPA
FRZB2	1.00183e-128	0.46267	0.98	0.671	1.91048e-124	2	FRZB
DLK11	7.50041e-128	0.720235	0.985	0.663	1.43033e-123	2	DLK1
PRR11	4.38546e-125	0.260743	0.629	0.251	8.36308e-121	2	PRR11
CKS2	9.99519e-119	0.346715	1	0.899	1.90608e-114	2	CKS2
LINC018332	1.66406e-118	0.34894	0.755	0.332	3.17335e-114	2	LINC01833
UBE2C	4.51313e-118	0.536608	0.971	0.779	8.60655e-114	2	UBE2C
CKAP2	2.83516e-117	0.284314	0.87	0.533	5.40664e-113	2	CKAP2
CCNB2	1.22272e-116	0.300308	0.946	0.667	2.33173e-112	2	CCNB2
IGFBP51	2.49878e-115	0.622683	0.747	0.327	4.76518e-111	2	IGFBP5
PIMREG	4.80559e-115	0.348656	0.963	0.716	9.16426e-111	2	PIMREG
CENPE	1.22212e-114	0.29145	0.652	0.281	2.33059e-110	2	CENPE
PRTG2	3.14227e-112	0.428492	0.959	0.58	5.99231e-108	2	PRTG
SIX32	7.23906e-107	0.399269	0.809	0.417	1.38049e-102	2	SIX3
GTSE1	4.00201e-106	0.286168	0.787	0.437	7.63183e-102	2	GTSE1
UBE2S	5.91833e-105	0.433856	0.972	0.732	1.12863e-100	2	UBE2S
LBR	2.72913e-103	0.3119	0.815	0.481	5.20445e-99	2	LBR
PIF1	8.89462e-103	0.4104	0.669	0.321	1.6962e-98	2	PIF1
SOX111	2.55425e-102	0.423843	0.967	0.727	4.87096e-98	2	SOX11
MAP1B1	4.98309e-102	0.3672	0.997	0.838	9.50276e-98	2	MAP1B
MAPK102	2.82759e-100	0.298774	0.897	0.529	5.39221e-96	2	MAPK10
FZD52	2.49302e-97	0.329041	0.76	0.423	4.75419e-93	2	FZD5
SMC4	4.74652e-97	0.289538	0.951	0.69	9.05161e-93	2	SMC4
CDH22	1.63841e-95	0.302465	0.927	0.574	3.12445e-91	2	CDH2
CMTM3	8.16448e-94	0.263751	0.906	0.601	1.55697e-89	2	CMTM3
ATP2B12	3.78399e-93	0.34367	0.967	0.69	7.21607e-89	2	ATP2B1
FBLN12	9.62498e-93	0.335931	0.93	0.636	1.83548e-88	2	FBLN1
NNAT2	8.24085e-92	0.4071	0.995	0.813	1.57153e-87	2	NNAT
JPT1	1.57583e-85	0.292277	0.995	0.884	3.00512e-81	2	JPT1
DDAH2	4.33531e-85	0.253817	0.981	0.777	8.26744e-81	2	DDAH2
SOX22	4.5264e-85	0.322082	0.996	0.847	8.63184e-81	2	SOX2
MARCKS1	1.39883e-84	0.282592	0.975	0.732	2.66758e-80	2	MARCKS
SOX41	7.89678e-84	0.345964	0.996	0.865	1.50592e-79	2	SOX4
LMAN11	4.88993e-83	0.273372	0.882	0.573	9.32509e-79	2	LMAN1
TPBG1	1.35587e-82	0.316635	0.89	0.571	2.58565e-78	2	TPBG
TTYH11	8.3747e-81	0.331156	0.927	0.65	1.59706e-76	2	TTYH1
PTN2	2.7295e-74	0.407649	0.98	0.776	5.20516e-70	2	PTN
FZD32	3.04873e-73	0.282303	0.921	0.648	5.81393e-69	2	FZD3
SFPQ	4.41189e-72	0.287075	0.983	0.79	8.41347e-68	2	SFPQ
SLC39A101	8.91914e-72	0.278363	0.901	0.641	1.70088e-67	2	SLC39A10
EFNA51	2.23486e-70	0.2639	0.792	0.474	4.26187e-66	2	EFNA5
CKS1B	3.86899e-69	0.253254	0.993	0.893	7.37817e-65	2	CKS1B
ZFP36L12	2.50536e-66	0.291184	0.964	0.751	4.77772e-62	2	ZFP36L1
SPRY11	5.55352e-65	0.277258	0.777	0.499	1.05906e-60	2	SPRY1
CSRP21	2.70309e-63	0.273494	0.98	0.826	5.15479e-59	2	CSRP2
SFRP12	3.18032e-60	0.296399	0.98	0.744	6.06487e-56	2	SFRP1
SFRP22	1.98797e-56	0.282389	0.993	0.782	3.79105e-52	2	SFRP2
CRABP11	1.84252e-42	0.285021	0.87	0.684	3.51368e-38	2	CRABP1
POU5F1	0	1.61305	1	0.566	0	3	POU5F1
TERF1	0	1.44908	0.999	0.731	0	3	TERF1
TDGF1	0	1.31026	0.936	0.088	0	3	TDGF1
RARRES2	0	0.9592	0.979	0.272	0	3	RARRES2
FOXD3-AS1	0	0.939822	0.793	0.055	0	3	FOXD3-AS1
AC009446.1	0	0.904063	0.823	0.07	0	3	AC009446.1
DNMT3B	0	0.902784	0.997	0.578	0	3	DNMT3B
CD24	0	0.900166	0.999	0.921	0	3	CD24
PLA2G16	0	0.894764	0.984	0.44	0	3	PLA2G16
GAL	0	0.847516	0.903	0.209	0	3	GAL
PODXL	0	0.769394	0.977	0.308	0	3	PODXL
LINC00678	0	0.734825	0.664	0.055	0	3	LINC00678
AL353747.4	0	0.719256	0.926	0.154	0	3	AL353747.4
PMAIP1	0	0.657854	0.884	0.18	0	3	PMAIP1
NMRK2	0	0.64743	0.912	0.143	0	3	NMRK2
SELENOP	0	0.619316	0.907	0.222	0	3	SELENOP
PDLIM1	0	0.595323	0.927	0.247	0	3	PDLIM1
CNMD	0	0.560098	0.915	0.161	0	3	CNMD
FOXH1	0	0.551564	0.923	0.188	0	3	FOXH1
LNCPRESS1	0	0.537066	0.84	0.089	0	3	LNCPRESS1
PIM2	0	0.508617	0.86	0.193	0	3	PIM2
APELA	0	0.49942	0.749	0.115	0	3	APELA
PHC1	0	0.491711	0.936	0.296	0	3	PHC1
PDPN	0	0.486904	0.849	0.179	0	3	PDPN
POLR3G	0	0.459286	0.892	0.206	0	3	POLR3G
CYP2S1	0	0.45612	0.916	0.223	0	3	CYP2S1
AC092490.1	0	0.44957	0.875	0.185	0	3	AC092490.1
C9orf135	0	0.444658	0.658	0.041	0	3	C9orf135
EPCAM	0	0.436613	0.888	0.148	0	3	EPCAM
CDH1	0	0.423425	0.833	0.111	0	3	CDH1
PHLDA1	0	0.418522	0.707	0.118	0	3	PHLDA1
RABGAP1L	0	0.41772	0.867	0.15	0	3	RABGAP1L
CLDN7	0	0.416678	0.834	0.089	0	3	CLDN7
MCRIP2	0	0.37906	0.823	0.197	0	3	MCRIP2
TENT5B	0	0.376607	0.811	0.113	0	3	TENT5B
TMEM64	0	0.367597	0.758	0.119	0	3	TMEM64
MAL2	0	0.360315	0.812	0.15	0	3	MAL2
CD9	0	0.35444	0.84	0.152	0	3	CD9
NANOG	0	0.332953	0.567	0.028	0	3	NANOG
SERPINB9	0	0.331554	0.401	0.018	0	3	SERPINB9
BCL11A	0	0.306936	0.671	0.056	0	3	BCL11A
AL591030.1	0	0.302179	0.519	0.014	0	3	AL591030.1
ESRP1	0	0.300177	0.716	0.075	0	3	ESRP1
PYCARD	0	0.292976	0.768	0.143	0	3	PYCARD
GCHFR	0	0.287985	0.681	0.103	0	3	GCHFR
LINC01405	0	0.282641	0.604	0.064	0	3	LINC01405
RBM47	0	0.269615	0.629	0.065	0	3	RBM47
TNNC2	0	0.254454	0.619	0.078	0	3	TNNC2
TRIML2	0	0.252945	0.56	0.053	0	3	TRIML2
EPS8L2	0	0.250855	0.608	0.078	0	3	EPS8L2
SCGB3A2	4.00792e-305	0.847317	0.592	0.089	7.64311e-301	3	SCGB3A2
ZSCAN10	5.94457e-303	0.380144	0.903	0.246	1.13363e-298	3	ZSCAN10
VRTN	2.60201e-297	0.401679	0.871	0.224	4.96203e-293	3	VRTN
FTL	1.36124e-292	0.678616	1	0.986	2.59588e-288	3	FTL
MT1X	2.49443e-288	0.878845	0.512	0.062	4.75688e-284	3	MT1X
L1TD1	1.97544e-283	0.84213	1	0.601	3.76717e-279	3	L1TD1
TNFRSF12A	9.68742e-266	0.525171	0.937	0.336	1.84739e-261	3	TNFRSF12A
PLPP1	3.32868e-265	0.353434	0.782	0.2	6.3478e-261	3	PLPP1
RBPMS2	1.51752e-262	0.457453	0.929	0.358	2.8939e-258	3	RBPMS2
UGP2	5.0483e-255	0.649704	0.996	0.639	9.62711e-251	3	UGP2
CHCHD10	7.81524e-254	0.613402	0.958	0.468	1.49037e-249	3	CHCHD10
SCG3	1.8445e-253	0.260845	0.711	0.153	3.51746e-249	3	SCG3
SEPHS1	2.20954e-249	0.509699	0.978	0.499	4.21358e-245	3	SEPHS1
WFDC2	3.30934e-243	0.439802	0.885	0.316	6.31091e-239	3	WFDC2
MT1G	7.82765e-233	0.553516	0.321	0.02	1.49273e-228	3	MT1G
RPS29	5.38854e-227	0.340215	1	0.985	1.02759e-222	3	RPS29
C6orf132	7.54724e-225	0.284282	0.774	0.203	1.43926e-220	3	C6orf132
MT1H	2.23847e-224	0.371603	0.258	0.009	4.26876e-220	3	MT1H
VSIG10	1.03147e-219	0.378161	0.805	0.267	1.967e-215	3	VSIG10
MIB2	1.77083e-219	0.343175	0.81	0.258	3.37697e-215	3	MIB2
AC106864.1	7.24696e-219	0.936309	0.999	0.753	1.38199e-214	3	AC106864.1
FXYD5	1.87899e-217	0.37793	0.837	0.291	3.58323e-213	3	FXYD5
DPPA4	3.48212e-215	0.489076	0.993	0.699	6.6404e-211	3	DPPA4
SKIL	4.38113e-214	0.425346	0.658	0.165	8.35481e-210	3	SKIL
JARID2	1.22697e-213	0.562522	0.963	0.538	2.33983e-209	3	JARID2
ID1	1.45453e-213	0.771308	0.962	0.494	2.77379e-209	3	ID1
GPR176	4.61082e-213	0.254748	0.732	0.191	8.79284e-209	3	GPR176
CYB5A	9.77568e-210	0.458917	0.962	0.512	1.86422e-205	3	CYB5A
TCF7L1	2.65607e-204	0.381599	0.904	0.347	5.06513e-200	3	TCF7L1
TPST2	1.08268e-202	0.326532	0.847	0.3	2.06466e-198	3	TPST2
MT-ND42	5.97862e-202	0.568075	1	0.82	1.14012e-197	3	MT-ND4
USP44	8.39845e-202	0.490186	0.988	0.599	1.60159e-197	3	USP44
USP9X	2.79736e-199	0.461073	0.923	0.431	5.33456e-195	3	USP9X
TARS	8.89349e-198	0.325532	0.934	0.389	1.69599e-193	3	TARS
MT2A	4.24379e-197	0.289283	0.41	0.054	8.0929e-193	3	MT2A
MT-CO23	4.3845e-196	0.583572	1	0.865	8.36125e-192	3	MT-CO2
OAZ1	3.03999e-191	0.413302	0.999	0.915	5.79727e-187	3	OAZ1
LAGE3	7.80155e-190	0.512102	0.953	0.532	1.48776e-185	3	LAGE3
GJA1	1.70761e-189	0.557506	0.999	0.671	3.25641e-185	3	GJA1
SLC25A6	8.05141e-187	0.449708	0.997	0.93	1.5354e-182	3	SLC25A6
ERBB2	1.38087e-184	0.379049	0.912	0.396	2.63332e-180	3	ERBB2
MT-ATP63	9.17913e-184	0.541245	1	0.828	1.75046e-179	3	MT-ATP6
MRS2	9.51418e-184	0.353424	0.736	0.242	1.81435e-179	3	MRS2
SNRPN1	5.26738e-183	0.492584	0.999	0.884	1.00449e-178	3	SNRPN
GABRB3	2.39721e-182	0.308616	0.822	0.291	4.57148e-178	3	GABRB3
SERF2	1.06003e-179	0.344661	1	0.963	2.02147e-175	3	SERF2
RRAS2	9.03119e-177	0.348221	0.93	0.463	1.72225e-172	3	RRAS2
IQGAP1	1.84424e-176	0.268963	0.786	0.264	3.51696e-172	3	IQGAP1
HOOK2	2.52997e-175	0.269561	0.799	0.279	4.82464e-171	3	HOOK2
SOCS1	1.28058e-174	0.258933	0.595	0.15	2.44206e-170	3	SOCS1
ZNF770	1.82884e-172	0.334591	0.899	0.41	3.48759e-168	3	ZNF770
CLDN61	6.5363e-172	0.582186	0.999	0.552	1.24647e-167	3	CLDN6
TOMM7	2.83245e-171	0.453904	1	0.868	5.40148e-167	3	TOMM7
GPC4	6.35777e-170	0.305147	0.833	0.314	1.21243e-165	3	GPC4
JADE1	1.21638e-168	0.392173	0.941	0.474	2.31964e-164	3	JADE1
COX7C	5.08499e-166	0.288496	1	0.961	9.69708e-162	3	COX7C
USO1	1.6217e-161	0.323804	0.892	0.406	3.09259e-157	3	USO1
MT-ND13	2.96252e-159	0.523054	1	0.825	5.64953e-155	3	MT-ND1
DMKN	5.91925e-159	0.430527	0.982	0.711	1.1288e-154	3	DMKN
HMGA1	5.34944e-157	0.272617	1	0.977	1.02014e-152	3	HMGA1
MAD2L2	3.23021e-156	0.396368	0.988	0.764	6.16002e-152	3	MAD2L2
VCL	3.36714e-155	0.407427	0.916	0.463	6.42114e-151	3	VCL
LAPTM4B	7.35209e-153	0.46689	0.988	0.73	1.40204e-148	3	LAPTM4B
RAC3	1.22696e-152	0.410036	0.988	0.668	2.33982e-148	3	RAC3
SLC44A1	5.65218e-152	0.309547	0.874	0.382	1.07787e-147	3	SLC44A1
APOE1	3.28192e-150	0.616224	1	0.773	6.25861e-146	3	APOE
SLC16A1	4.02313e-149	0.335488	0.947	0.53	7.67211e-145	3	SLC16A1
VAT1	1.01301e-147	0.332822	0.951	0.526	1.9318e-143	3	VAT1
EZR	7.32934e-146	0.32869	0.904	0.442	1.39771e-141	3	EZR
FOXN3	1.76671e-143	0.271877	0.848	0.366	3.36912e-139	3	FOXN3
DSG2	2.41526e-143	0.25827	0.829	0.341	4.6059e-139	3	DSG2
MRPL34	8.14125e-142	0.305074	0.968	0.626	1.55254e-137	3	MRPL34
ZFP36L2	1.21187e-141	0.356564	0.916	0.468	2.31104e-137	3	ZFP36L2
AASS	5.22786e-141	0.257886	0.747	0.27	9.96952e-137	3	AASS
NDUFAB1	1.7618e-139	0.375177	0.993	0.845	3.35976e-135	3	NDUFAB1
RCC2	2.23336e-138	0.353828	0.963	0.568	4.25901e-134	3	RCC2
CEBPZ	1.91759e-137	0.321843	0.968	0.607	3.65685e-133	3	CEBPZ
TIMM13	4.71328e-137	0.340909	0.997	0.879	8.98822e-133	3	TIMM13
DDX21	3.01624e-136	0.346707	0.993	0.696	5.75197e-132	3	DDX21
VCAN	1.82753e-135	0.429328	0.967	0.62	3.4851e-131	3	VCAN
RPS22	2.46699e-134	0.288199	0.999	0.99	4.70454e-130	3	RPS2
RAB13	5.69398e-133	0.403332	0.993	0.719	1.08584e-128	3	RAB13
PWAR6	5.97622e-132	0.330661	0.892	0.446	1.13967e-127	3	PWAR6
IRX2	2.59433e-131	0.29153	0.726	0.267	4.9474e-127	3	IRX2
SPINT21	4.12258e-130	0.358284	0.981	0.656	7.86175e-126	3	SPINT2
CYCS	5.17247e-128	0.327855	0.997	0.868	9.8639e-124	3	CYCS
EIF2AK4	4.28009e-127	0.332784	0.945	0.576	8.16212e-123	3	EIF2AK4
RPL36AL	5.7857e-125	0.298563	0.996	0.898	1.10333e-120	3	RPL36AL
EIF4EBP1	5.50913e-121	0.351678	0.989	0.781	1.05059e-116	3	EIF4EBP1
TRIM24	3.12851e-120	0.269883	0.918	0.468	5.96607e-116	3	TRIM24
MT-CO33	3.81067e-119	0.418407	1	0.882	7.26694e-115	3	MT-CO3
CNIH4	1.98697e-118	0.324531	0.989	0.717	3.78915e-114	3	CNIH4
AKIRIN1	1.64579e-117	0.311979	0.977	0.701	3.13853e-113	3	AKIRIN1
LARP1	6.31019e-116	0.302822	0.944	0.545	1.20335e-111	3	LARP1
APOC11	2.02964e-115	0.30774	0.962	0.577	3.87052e-111	3	APOC1
ATP5ME	1.86309e-113	0.265673	0.997	0.911	3.55292e-109	3	ATP5ME
AL355338.1	1.12928e-109	0.266744	0.893	0.461	2.15353e-105	3	AL355338.1
MYBL21	3.59828e-109	0.288226	0.949	0.568	6.86191e-105	3	MYBL2
TRIM71	7.55634e-108	0.293754	0.916	0.5	1.44099e-103	3	TRIM71
SLC2A31	7.74227e-106	0.262121	0.807	0.364	1.47645e-101	3	SLC2A3
PHACTR2	1.00891e-105	0.260463	0.868	0.436	1.92398e-101	3	PHACTR2
SLIRP	1.36616e-105	0.289741	0.997	0.916	2.60526e-101	3	SLIRP
C19orf24	1.61894e-104	0.264933	0.952	0.579	3.08732e-100	3	C19orf24
ISOC2	1.67293e-104	0.252739	0.959	0.603	3.19027e-100	3	ISOC2
PRELID1	2.92503e-104	0.292561	0.997	0.879	5.57803e-100	3	PRELID1
MFGE8	3.44081e-104	0.364373	0.973	0.657	6.56162e-100	3	MFGE8
CTSC	2.51372e-102	0.26841	0.948	0.53	4.79366e-98	3	CTSC
AMD1	4.93324e-102	0.256157	0.979	0.723	9.40768e-98	3	AMD1
MT-ND23	6.89733e-102	0.429831	1	0.829	1.31532e-97	3	MT-ND2
MRPS12	8.34535e-102	0.267866	0.963	0.699	1.59146e-97	3	MRPS12
DHCR241	6.40531e-98	0.317813	0.912	0.507	1.22149e-93	3	DHCR24
SNHG8	3.8031e-97	0.257612	0.979	0.671	7.25252e-93	3	SNHG8
MRPL57	3.35979e-96	0.264237	0.995	0.822	6.40713e-92	3	MRPL57
MT-ND32	9.86722e-95	0.393994	0.997	0.814	1.88168e-90	3	MT-ND3
MT-CO13	1.75887e-93	0.376973	0.999	0.849	3.35417e-89	3	MT-CO1
ATF4	1.13928e-89	0.27241	0.995	0.756	2.1726e-85	3	ATF4
SLC25A39	5.29825e-88	0.255217	0.996	0.758	1.01038e-83	3	SLC25A39
LIN28A1	8.69352e-88	0.323991	0.999	0.834	1.65785e-83	3	LIN28A
OAZ2	1.6425e-86	0.257858	0.993	0.862	3.13225e-82	3	OAZ2
TMSB4X	1.05029e-83	0.319879	1	0.992	2.0029e-79	3	TMSB4X
RPL22L1	1.27386e-81	0.336319	0.992	0.809	2.42925e-77	3	RPL22L1
CANX	4.92108e-79	0.262883	0.964	0.652	9.3845e-75	3	CANX
LITAF	6.87279e-70	0.27223	0.941	0.66	1.31064e-65	3	LITAF
GSTP1	1.97484e-69	0.307464	0.999	0.96	3.76602e-65	3	GSTP1
NME41	3.48269e-64	0.254972	0.999	0.887	6.6415e-60	3	NME4
UBE2S1	5.9953e-58	0.297811	0.99	0.73	1.1433e-53	3	UBE2S
MT-CYB3	1.88781e-55	0.311494	1	0.822	3.60005e-51	3	MT-CYB
TUBB	1.43978e-228	0.657357	1	0.987	2.74566e-224	4	TUBB
GAPDH	2.91829e-193	0.431989	1	0.996	5.56517e-189	4	GAPDH
ACTB	3.96817e-178	0.56305	1	0.993	7.56731e-174	4	ACTB
PRDX1	1.78904e-157	0.625709	0.995	0.968	3.4117e-153	4	PRDX1
HSP90AB1	1.47559e-150	0.58585	0.989	0.984	2.81395e-146	4	HSP90AB1
NPM1	5.73271e-150	0.460682	1	0.98	1.09323e-145	4	NPM1
ENO1	5.67413e-143	0.65073	0.984	0.956	1.08206e-138	4	ENO1
LDHB	1.15392e-119	0.467219	0.986	0.97	2.20052e-115	4	LDHB
CALM2	2.95994e-119	0.526738	0.974	0.965	5.6446e-115	4	CALM2
TUBA1B2	1.6814e-112	0.474592	1	0.988	3.20643e-108	4	TUBA1B
RAN	6.65555e-101	0.38129	0.988	0.972	1.26921e-96	4	RAN
HNRNPK	5.51104e-98	0.493676	0.93	0.942	1.05096e-93	4	HNRNPK
SKP1	7.68364e-95	0.501781	0.91	0.93	1.46527e-90	4	SKP1
SNRPD2	8.48276e-92	0.416667	0.955	0.942	1.61766e-87	4	SNRPD2
HSP90AA1	3.14307e-90	0.472626	0.988	0.977	5.99384e-86	4	HSP90AA1
PPIA	4.71354e-90	0.326126	0.994	0.97	8.98872e-86	4	PPIA
YWHAE	9.90262e-89	0.408277	0.969	0.953	1.88843e-84	4	YWHAE
UBB	8.02002e-85	0.412093	0.988	0.963	1.52942e-80	4	UBB
HMGB1	9.19403e-85	0.359261	0.995	0.979	1.7533e-80	4	HMGB1
PTGES3	3.57601e-84	0.464528	0.891	0.927	6.81945e-80	4	PTGES3
MORF4L1	4.31565e-81	0.423026	0.938	0.948	8.22994e-77	4	MORF4L1
NCL	1.09868e-80	0.532183	0.964	0.939	2.09518e-76	4	NCL
STMN1	3.41366e-80	0.414357	0.98	0.959	6.50984e-76	4	STMN1
PRMT1	1.29467e-79	0.476511	0.921	0.921	2.46893e-75	4	PRMT1
PSMA4	1.33333e-77	0.519052	0.852	0.911	2.54267e-73	4	PSMA4
UBC	6.63292e-77	0.640788	0.84	0.904	1.2649e-72	4	UBC
PRDX2	2.21624e-76	0.424904	0.941	0.943	4.22637e-72	4	PRDX2
TUBA1A2	3.84192e-76	0.5472	0.961	0.952	7.32655e-72	4	TUBA1A
CNN3	1.2908e-68	0.500254	0.859	0.915	2.46156e-64	4	CNN3
PSMB1	3.8317e-68	0.419245	0.896	0.92	7.30705e-64	4	PSMB1
HNRNPA2B1	7.18678e-67	0.361158	0.966	0.957	1.37052e-62	4	HNRNPA2B1
XRCC5	1.31401e-66	0.539528	0.843	0.906	2.50581e-62	4	XRCC5
TUBB2B	2.41639e-66	0.492999	0.91	0.927	4.60806e-62	4	TUBB2B
ATP5F1B	4.04495e-66	0.427934	0.873	0.921	7.71372e-62	4	ATP5F1B
ILF2	4.81465e-66	0.472488	0.846	0.908	9.18153e-62	4	ILF2
HSPA8	8.50867e-64	0.461023	0.95	0.95	1.6226e-59	4	HSPA8
RTRAF	1.63089e-62	0.393956	0.87	0.919	3.1101e-58	4	RTRAF
CCT3	3.29461e-61	0.44708	0.837	0.91	6.28283e-57	4	CCT3
CCT5	2.80885e-60	0.545715	0.781	0.851	5.35649e-56	4	CCT5
TUBB4B1	3.32885e-60	0.593808	0.776	0.851	6.34811e-56	4	TUBB4B
YWHAQ	5.3029e-60	0.381983	0.857	0.915	1.01126e-55	4	YWHAQ
PSMB3	2.16063e-53	0.414648	0.82	0.899	4.12032e-49	4	PSMB3
HNRNPM	3.11776e-53	0.466196	0.856	0.913	5.94556e-49	4	HNRNPM
SRSF3	1.52529e-52	0.338767	0.947	0.943	2.90872e-48	4	SRSF3
SNRPD1	4.35985e-52	0.351833	0.929	0.927	8.31423e-48	4	SNRPD1
HNRNPDL	1.4062e-50	0.41292	0.88	0.933	2.68162e-46	4	HNRNPDL
PGAM1	1.82783e-50	0.34767	0.943	0.934	3.48567e-46	4	PGAM1
CCT2	2.43986e-49	0.47393	0.8	0.892	4.65282e-45	4	CCT2
GSTP11	1.61595e-48	0.325952	0.974	0.964	3.08162e-44	4	GSTP1
HSPD1	1.27292e-47	0.379519	0.873	0.923	2.42746e-43	4	HSPD1
PRDX6	1.47746e-46	0.363638	0.893	0.925	2.81752e-42	4	PRDX6
SSB	6.39839e-46	0.489385	0.786	0.884	1.22017e-41	4	SSB
MYL61	3.11382e-45	0.253858	0.989	0.975	5.93806e-41	4	MYL6
CCT8	2.79054e-43	0.45106	0.752	0.87	5.32155e-39	4	CCT8
CAPZB	2.34678e-42	0.387225	0.82	0.895	4.47531e-38	4	CAPZB
KPNA21	1.46858e-41	0.599699	0.731	0.823	2.80059e-37	4	KPNA2
PHGDH	1.32636e-40	0.52562	0.731	0.86	2.52938e-36	4	PHGDH
XRCC6	1.61397e-40	0.492389	0.767	0.878	3.07784e-36	4	XRCC6
SSBP1	9.57758e-40	0.383329	0.829	0.91	1.82644e-35	4	SSBP1
CKS21	7.58938e-39	0.39062	0.863	0.918	1.4473e-34	4	CKS2
EIF4A1	8.09265e-39	0.441132	0.795	0.881	1.54327e-34	4	EIF4A1
RANBP1	2.16284e-38	0.265704	0.964	0.954	4.12454e-34	4	RANBP1
HMGB21	5.08309e-38	0.360533	0.916	0.932	9.69346e-34	4	HMGB2
NME1	7.97445e-38	0.396638	0.837	0.899	1.52073e-33	4	NME1
EIF3E	1.10212e-37	0.271525	0.915	0.933	2.10175e-33	4	EIF3E
ATP5MF	1.39254e-37	0.252296	0.919	0.932	2.65557e-33	4	ATP5MF
DNAJC8	4.73286e-37	0.411987	0.755	0.89	9.02556e-33	4	DNAJC8
NASP	1.04626e-36	0.390756	0.879	0.924	1.99521e-32	4	NASP
SNRPG	1.88004e-36	0.250639	0.918	0.933	3.58523e-32	4	SNRPG
ACAT21	3.08444e-36	0.51616	0.761	0.837	5.88202e-32	4	ACAT2
UCHL1	6.88497e-36	0.348091	0.837	0.909	1.31296e-31	4	UCHL1
BZW1	9.63651e-36	0.443452	0.752	0.877	1.83768e-31	4	BZW1
PKM1	1.39598e-34	0.440597	0.812	0.896	2.66214e-30	4	PKM
PAICS	1.30621e-33	0.406049	0.766	0.883	2.49095e-29	4	PAICS
GLO1	1.23571e-32	0.416979	0.748	0.867	2.35649e-28	4	GLO1
TKT	1.50777e-32	0.439716	0.752	0.883	2.87531e-28	4	TKT
PSMA7	1.61862e-32	0.30423	0.882	0.926	3.0867e-28	4	PSMA7
ARPC3	4.06423e-32	0.356989	0.769	0.891	7.75048e-28	4	ARPC3
APEX1	9.93308e-32	0.329024	0.786	0.894	1.89424e-27	4	APEX1
SERBP1	1.34299e-31	0.280452	0.902	0.929	2.56109e-27	4	SERBP1
HNRNPA0	2.45974e-31	0.278847	0.884	0.927	4.69072e-27	4	HNRNPA0
AP2M1	3.92454e-30	0.302222	0.787	0.895	7.48409e-26	4	AP2M1
SRP9	4.54905e-30	0.28462	0.908	0.928	8.67504e-26	4	SRP9
HNRNPC	9.81197e-30	0.303513	0.902	0.932	1.87114e-25	4	HNRNPC
PA2G4	1.59932e-29	0.44618	0.764	0.873	3.04989e-25	4	PA2G4
FKBP3	3.25428e-29	0.308552	0.825	0.904	6.2059e-25	4	FKBP3
HNRNPF	8.33577e-29	0.376373	0.731	0.871	1.58963e-24	4	HNRNPF
ATP5PO	1.66621e-28	0.258236	0.896	0.924	3.17747e-24	4	ATP5PO
HNRNPH3	2.18315e-28	0.360472	0.773	0.888	4.16327e-24	4	HNRNPH3
CCT4	3.96305e-28	0.431967	0.725	0.868	7.55754e-24	4	CCT4
PSMC5	1.6003e-27	0.334209	0.752	0.887	3.05177e-23	4	PSMC5
SNRPB2	6.15739e-27	0.464231	0.7	0.85	1.17421e-22	4	SNRPB2
C1QBP	1.12511e-26	0.270869	0.84	0.911	2.14559e-22	4	C1QBP
CCT6A	1.43281e-26	0.375305	0.733	0.878	2.73238e-22	4	CCT6A
STRAP	2.33283e-26	0.310962	0.758	0.892	4.44871e-22	4	STRAP
CLTA	3.24851e-26	0.300459	0.775	0.896	6.19491e-22	4	CLTA
PSAT1	5.15684e-26	0.484958	0.686	0.827	9.83409e-22	4	PSAT1
EIF2S21	6.10328e-26	0.374758	0.797	0.894	1.1639e-21	4	EIF2S2
C11orf58	6.85735e-26	0.285007	0.821	0.903	1.3077e-21	4	C11orf58
DDX5	7.52994e-26	0.328131	0.767	0.905	1.43596e-21	4	DDX5
EIF3I	7.97366e-26	0.330853	0.759	0.884	1.52058e-21	4	EIF3I
GDI2	8.07343e-26	0.426681	0.691	0.857	1.5396e-21	4	GDI2
MORF4L2	9.2077e-26	0.354588	0.717	0.875	1.75591e-21	4	MORF4L2
EIF5A	1.07267e-25	0.258857	0.839	0.909	2.04558e-21	4	EIF5A
SNRPC	2.20908e-25	0.31011	0.764	0.895	4.21271e-21	4	SNRPC
PSIP1	7.82031e-25	0.32675	0.783	0.903	1.49133e-20	4	PSIP1
PRDX3	7.8221e-25	0.397836	0.707	0.869	1.49168e-20	4	PRDX3
PSMB5	3.20683e-24	0.270268	0.857	0.916	6.11543e-20	4	PSMB5
ST13	6.57996e-24	0.284012	0.78	0.908	1.2548e-19	4	ST13
PSMB2	7.98753e-24	0.394756	0.719	0.869	1.52322e-19	4	PSMB2
DNAJA1	1.12544e-23	0.479953	0.658	0.794	2.14621e-19	4	DNAJA1
PGK1	1.13519e-23	0.470086	0.665	0.827	2.16481e-19	4	PGK1
UBE2C1	1.65515e-23	0.558242	0.728	0.813	3.15636e-19	4	UBE2C
PSMB6	2.05616e-23	0.253804	0.834	0.915	3.9211e-19	4	PSMB6
PPP1CA	2.31929e-23	0.296146	0.761	0.885	4.42289e-19	4	PPP1CA
DBI1	1.4013e-22	0.263871	0.871	0.924	2.67228e-18	4	DBI
EIF4E	1.82726e-22	0.364699	0.682	0.848	3.48459e-18	4	EIF4E
TPM21	2.17063e-22	0.352976	0.773	0.885	4.1394e-18	4	TPM2
PSMC3	1.09508e-21	0.357855	0.713	0.851	2.08831e-17	4	PSMC3
TUBA1C1	3.96691e-21	0.453797	0.697	0.829	7.5649e-17	4	TUBA1C
NUDC	5.49321e-21	0.328825	0.713	0.859	1.04756e-16	4	NUDC
MDH1	8.85382e-21	0.430827	0.661	0.826	1.68842e-16	4	MDH1
ANXA5	1.57064e-20	0.625783	0.592	0.704	2.9952e-16	4	ANXA5
PHB	2.14637e-20	0.275432	0.762	0.898	4.09312e-16	4	PHB
NAE1	2.56546e-20	0.430984	0.666	0.833	4.89234e-16	4	NAE1
TXN1	2.87479e-20	0.261258	0.818	0.907	5.48223e-16	4	TXN
IMPDH2	3.80892e-20	0.310188	0.728	0.876	7.26361e-16	4	IMPDH2
FABP5	4.24e-20	0.359638	0.8	0.886	8.08569e-16	4	FABP5
UBE2N	1.87622e-19	0.322938	0.714	0.876	3.57796e-15	4	UBE2N
SAP18	2.00436e-18	0.260341	0.79	0.899	3.8223e-14	4	SAP18
MAD2L1	3.9428e-18	0.43016	0.618	0.74	7.51891e-14	4	MAD2L1
CALM1	3.95602e-18	0.266717	0.798	0.908	7.54413e-14	4	CALM1
PSMA1	9.78652e-18	0.334364	0.693	0.864	1.86629e-13	4	PSMA1
SNRPD3	2.40056e-17	0.33085	0.72	0.882	4.57787e-13	4	SNRPD3
PSMD2	3.62092e-17	0.474954	0.62	0.772	6.90509e-13	4	PSMD2
2020-09-07	5.92443e-17	0.375629	0.668	0.846	1.12979e-12	4	2020-09-07
CKB	8.33542e-17	0.38893	0.722	0.859	1.58956e-12	4	CKB
SF3B6	1.2512e-16	0.257734	0.745	0.89	2.38604e-12	4	SF3B6
HMGB3	2.85232e-16	0.265245	0.769	0.895	5.43938e-12	4	HMGB3
EIF4G2	3.22698e-16	0.251939	0.806	0.912	6.15385e-12	4	EIF4G2
PPP1CC	4.96443e-16	0.251704	0.762	0.891	9.46717e-12	4	PPP1CC
VIM1	8.48667e-16	0.298561	0.797	0.879	1.61841e-11	4	VIM
CCT7	1.75897e-15	0.376162	0.669	0.841	3.35435e-11	4	CCT7
VCP	2.70695e-15	0.402929	0.629	0.789	5.16216e-11	4	VCP
HNRNPR	3.57244e-15	0.313234	0.731	0.875	6.81264e-11	4	HNRNPR
TPM3	4.30395e-15	0.29059	0.705	0.871	8.20764e-11	4	TPM3
PSMA3	4.42627e-15	0.411154	0.64	0.835	8.4409e-11	4	PSMA3
EIF4A3	4.71652e-15	0.510811	0.551	0.653	8.9944e-11	4	EIF4A3
TPM1	5.03501e-15	0.285464	0.797	0.904	9.60176e-11	4	TPM1
TALDO1	1.15719e-14	0.362982	0.657	0.842	2.20677e-10	4	TALDO1
PPA1	1.31788e-14	0.28488	0.707	0.873	2.51321e-10	4	PPA1
TMSB15A1	1.57603e-14	0.341032	0.806	0.914	3.00549e-10	4	TMSB15A
TYMS	2.51534e-14	0.397889	0.663	0.801	4.79676e-10	4	TYMS
ADH5	3.33687e-14	0.327037	0.68	0.862	6.36342e-10	4	ADH5
CCNB11	3.39632e-14	0.500682	0.551	0.636	6.47678e-10	4	CCNB1
COPE	6.28149e-14	0.272395	0.736	0.888	1.19788e-09	4	COPE
CDK41	7.81885e-14	0.255223	0.764	0.888	1.49105e-09	4	CDK4
VDAC1	9.89892e-14	0.397993	0.64	0.827	1.88772e-09	4	VDAC1
PSMD4	2.6342e-13	0.317808	0.658	0.851	5.02342e-09	4	PSMD4
ATP5PD	1.18373e-12	0.265981	0.717	0.883	2.25737e-08	4	ATP5PD
RSL24D1	6.71661e-12	0.304156	0.671	0.865	1.28086e-07	4	RSL24D1
2020-09-02	3.50874e-11	0.294165	0.657	0.858	6.69118e-07	4	2020-09-02
FDFT1	4.69115e-11	0.426002	0.589	0.741	8.94602e-07	4	FDFT1
PSMD8	1.4172e-10	0.326416	0.649	0.853	2.70261e-06	4	PSMD8
PSMA2	3.68286e-10	0.327315	0.637	0.845	7.02322e-06	4	PSMA2
NUSAP11	5.34678e-10	0.422187	0.581	0.735	1.01963e-05	4	NUSAP1
ANP32A	9.48926e-10	0.306234	0.686	0.87	1.8096e-05	4	ANP32A
CACYBP	1.19629e-09	0.313948	0.651	0.845	2.28132e-05	4	CACYBP
CDC123	1.3388e-09	0.35604	0.63	0.828	2.55309e-05	4	CDC123
AP1S2	1.94822e-09	0.301247	0.643	0.835	3.71525e-05	4	AP1S2
ATP5F1C	2.74344e-09	0.271348	0.666	0.863	5.23175e-05	4	ATP5F1C
RAB11A	3.12893e-09	0.337546	0.615	0.832	5.96687e-05	4	RAB11A
PSMD7	3.59378e-09	0.339752	0.618	0.821	6.85333e-05	4	PSMD7
ATP5PB	8.98522e-09	0.304599	0.649	0.854	0.000171348	4	ATP5PB
FDPS	1.06645e-08	0.323046	0.669	0.844	0.000203372	4	FDPS
PSMC4	2.85526e-08	0.372323	0.568	0.743	0.000544497	4	PSMC4
AKR1B1	2.89916e-08	0.330932	0.618	0.826	0.00055287	4	AKR1B1
PSMD13	4.65624e-08	0.411658	0.528	0.676	0.000887945	4	PSMD13
BIRC51	5.47889e-08	0.255105	0.688	0.851	0.00104482	4	BIRC5
TCEA11	9.19392e-08	0.274315	0.686	0.865	0.00175328	4	TCEA1
HDAC2	1.59411e-07	0.281665	0.66	0.865	0.00303996	4	HDAC2
BUB3	2.02541e-07	0.413768	0.564	0.759	0.00386246	4	BUB3
ATIC	3.43094e-07	0.406603	0.537	0.699	0.0065428	4	ATIC
TCP1	4.08771e-07	0.298514	0.635	0.842	0.00779527	4	TCP1
LDHA	4.82284e-07	0.326253	0.564	0.733	0.00919716	4	LDHA
PSMC1	5.21867e-07	0.360986	0.559	0.752	0.00995201	4	PSMC1
CDC201	7.07862e-07	0.439247	0.536	0.685	0.0134989	4	CDC20
EIF3M	1.04515e-06	0.285185	0.63	0.855	0.019931	4	EIF3M
PSMD11	1.27039e-06	0.36365	0.573	0.773	0.0242264	4	PSMD11
SNRPA1	2.58731e-06	0.265811	0.637	0.843	0.0493399	4	SNRPA1
OLA1	3.50914e-06	0.287253	0.623	0.845	0.0669194	4	OLA1
HSPA9	4.06259e-06	0.38523	0.545	0.716	0.0774737	4	HSPA9
VDAC3	4.3296e-06	0.307355	0.598	0.833	0.0825654	4	VDAC3
AIMP1	1.19463e-05	0.262531	0.34	0.601	0.227816	4	AIMP1
MDH2	1.82212e-05	0.260608	0.612	0.834	0.347477	4	MDH2
CDK1	4.26252e-05	0.427624	0.404	0.463	0.812863	4	CDK1
GART	4.93894e-05	0.252839	0.248	0.428	0.941856	4	GART
EIF3D	5.31812e-05	0.343933	0.571	0.787	1	4	EIF3D
VBP1	5.98821e-05	0.313825	0.557	0.784	1	4	VBP1
KRT18	7.04488e-05	0.251578	0.604	0.786	1	4	KRT18
TCEAL8	7.87757e-05	0.325668	0.565	0.798	1	4	TCEAL8
SNRPA	8.05251e-05	0.285537	0.623	0.852	1	4	SNRPA
COPS6	8.9986e-05	0.264711	0.612	0.84	1	4	COPS6
GLRX3	0.00010631	0.285892	0.573	0.807	1	4	GLRX3
MCM3	0.000139583	0.392745	0.568	0.783	1	4	MCM3
SNRNP40	0.000150994	0.335908	0.559	0.779	1	4	SNRNP40
PSMA5	0.000156287	0.307622	0.568	0.795	1	4	PSMA5
HSPA4	0.000189478	0.251663	0.352	0.602	1	4	HSPA4
CCNB21	0.000205014	0.384947	0.537	0.723	1	4	CCNB2
ARPC4	0.000264332	0.296693	0.561	0.788	1	4	ARPC4
CLNS1A	0.000276357	0.254653	0.632	0.86	1	4	CLNS1A
MAGOH	0.000337909	0.288007	0.576	0.805	1	4	MAGOH
NDUFA12	0.000396318	0.250774	0.637	0.858	1	4	NDUFA12
EIF5B	0.000430116	0.297114	0.637	0.86	1	4	EIF5B
USP14	0.000514288	0.263556	0.339	0.577	1	4	USP14
MYL12B	0.00054168	0.287374	0.564	0.8	1	4	MYL12B
ADRM1	0.000616133	0.27769	0.606	0.834	1	4	ADRM1
CWC15	0.000677803	0.300365	0.578	0.814	1	4	CWC15
PSMD14	0.000733919	0.369362	0.537	0.749	1	4	PSMD14
MCM5	0.00082177	0.283544	0.371	0.619	1	4	MCM5
DCAF13	0.000973176	0.389811	0.488	0.661	1	4	DCAF13
SDCBP	0.00127829	0.326651	0.498	0.679	1	4	SDCBP
TAGLN1	0.00158424	0.258771	0.278	0.415	1	4	TAGLN
IDH1	0.00185079	0.340902	0.55	0.758	1	4	IDH1
HAT1	0.00214345	0.41768	0.425	0.546	1	4	HAT1
NDUFB6	0.00215488	0.295157	0.57	0.81	1	4	NDUFB6
ESD	0.00224953	0.337986	0.528	0.743	1	4	ESD
NUDT1	0.0030464	0.256064	0.596	0.831	1	4	NUDT1
MTCH2	0.00334244	0.287425	0.564	0.809	1	4	MTCH2
UBE2V2	0.00346213	0.250462	0.595	0.837	1	4	UBE2V2
METAP2	0.00418659	0.268619	0.589	0.835	1	4	METAP2
H2AFX1	0.00431169	0.285148	0.553	0.76	1	4	H2AFX
RRM2	0.00431746	0.277667	0.352	0.574	1	4	RRM2
ZFAND6	0.0054251	0.281903	0.543	0.781	1	4	ZFAND6
FKBP41	0.00548999	0.261264	0.346	0.554	1	4	FKBP4
DDX24	0.00646774	0.253724	0.427	0.725	1	4	DDX24
ABCE1	0.00665362	0.280903	0.34	0.559	1	4	ABCE1
MRPL13	0.00729946	0.255389	0.553	0.794	1	4	MRPL13
MRPL47	0.00735227	0.304698	0.568	0.822	1	4	MRPL47
TXNDC9	0.00738049	0.284023	0.329	0.54	1	4	TXNDC9
POLR2G	0.00849531	0.297872	0.543	0.79	1	4	POLR2G
CYP26A11	1.97406e-271	0.628209	0.827	0.195	3.76453e-267	5	CYP26A1
PKDCC1	1.55548e-202	0.556009	0.911	0.347	2.9663e-198	5	PKDCC
CLDN62	4.2069e-185	0.673138	1	0.561	8.02256e-181	5	CLDN6
C6orf1321	5.78734e-181	0.275466	0.756	0.217	1.10365e-176	5	C6orf132
APOE2	6.93315e-179	0.712231	1	0.778	1.32215e-174	5	APOE
PODXL1	1.77445e-173	0.443196	0.897	0.331	3.38388e-169	5	PODXL
AC106864.11	2.14052e-167	0.861439	0.994	0.758	4.08198e-163	5	AC106864.1
IRX21	1.40736e-161	0.354271	0.785	0.27	2.68383e-157	5	IRX2
RARRES21	2.99226e-157	0.493495	0.856	0.301	5.70624e-153	5	RARRES2
FOXH11	2.02908e-156	0.256344	0.763	0.223	3.86945e-152	5	FOXH1
C5orf381	2.42508e-155	0.258228	0.668	0.192	4.62463e-151	5	C5orf38
OLFML31	7.23424e-153	0.267247	0.708	0.225	1.37957e-148	5	OLFML3
SORBS2	9.23014e-142	0.329329	0.673	0.216	1.76019e-137	5	SORBS2
SERF21	1.17412e-137	0.317595	1	0.964	2.23905e-133	5	SERF2
NRP21	2.15844e-137	0.337908	0.806	0.317	4.11615e-133	5	NRP2
LMO11	1.37571e-136	0.485106	0.81	0.321	2.62348e-132	5	LMO1
POU5F11	5.20648e-131	0.50438	0.992	0.576	9.92876e-127	5	POU5F1
AL355338.11	9.45166e-124	0.321315	0.918	0.467	1.80243e-119	5	AL355338.1
TMSB4X1	1.28249e-117	0.43285	1	0.992	2.44572e-113	5	TMSB4X
CLU1	6.08448e-117	0.449478	0.994	0.72	1.16031e-112	5	CLU
AUTS22	2.04959e-114	0.330198	0.894	0.474	3.90858e-110	5	AUTS2
PLA2G161	1.66856e-112	0.294719	0.94	0.457	3.18194e-108	5	PLA2G16
SHISA22	2.09853e-112	0.416088	0.889	0.442	4.00189e-108	5	SHISA2
TCF7L11	3.49932e-111	0.279013	0.826	0.368	6.67319e-107	5	TCF7L1
MFGE81	3.10412e-109	0.387094	0.971	0.664	5.91955e-105	5	MFGE8
GJA11	4.55662e-108	0.396167	0.992	0.679	8.68947e-104	5	GJA1
LIN28A2	6.57141e-108	0.392136	0.998	0.837	1.25317e-103	5	LIN28A
FGFR12	7.75093e-105	0.378915	0.995	0.704	1.4781e-100	5	FGFR1
ZIC2	3.00234e-103	0.311849	0.932	0.545	5.72546e-99	5	ZIC2
CD241	4.05059e-103	0.451177	1	0.922	7.72447e-99	5	CD24
ZMYND81	3.32544e-101	0.290208	0.956	0.559	6.34161e-97	5	ZMYND8
SPINT22	3.5134e-100	0.334125	0.992	0.662	6.70005e-96	5	SPINT2
FZD71	4.50788e-100	0.302701	0.818	0.4	8.59653e-96	5	FZD7
TRIM241	1.36129e-98	0.252843	0.908	0.478	2.59599e-94	5	TRIM24
SNRPN2	2.06797e-97	0.362467	1	0.886	3.94362e-93	5	SNRPN
LHX5-AS11	3.53323e-97	0.362278	0.863	0.442	6.73787e-93	5	LHX5-AS1
PWAR61	5.45726e-94	0.277608	0.868	0.458	1.0407e-89	5	PWAR6
TSTD11	2.12648e-92	0.283799	0.979	0.674	4.05521e-88	5	TSTD1
HCFC1R11	4.63804e-92	0.267315	0.963	0.612	8.84475e-88	5	HCFC1R1
DPYSL3	2.74775e-89	0.294586	0.992	0.759	5.23996e-85	5	DPYSL3
DMKN1	1.71708e-87	0.309232	0.994	0.715	3.27448e-83	5	DMKN
BST2	1.393e-86	0.295093	0.852	0.458	2.65644e-82	5	BST2
VCL1	2.16125e-85	0.284758	0.884	0.476	4.1215e-81	5	VCL
FST1	1.2647e-84	0.274765	0.781	0.386	2.41179e-80	5	FST
APOC12	1.70992e-83	0.291231	0.937	0.588	3.26081e-79	5	APOC1
CITED2	1.25164e-82	0.286218	0.915	0.529	2.38688e-78	5	CITED2
OTX2	2.72493e-81	0.25959	0.953	0.612	5.19644e-77	5	OTX2
TRIM711	4.5953e-81	0.256225	0.905	0.51	8.76324e-77	5	TRIM71
TNNT11	4.51095e-74	0.280414	0.982	0.698	8.60239e-70	5	TNNT1
EI242	2.00112e-73	0.295129	0.997	0.805	3.81613e-69	5	EI24
MT-ND43	6.95044e-66	0.314928	1	0.824	1.32545e-61	5	MT-ND4
SFRP13	8.65356e-63	0.324218	0.987	0.75	1.65023e-58	5	SFRP1
FGFBP31	1.94378e-62	0.311957	0.902	0.557	3.70679e-58	5	FGFBP3
NPC21	2.63143e-62	0.257686	0.997	0.796	5.01814e-58	5	NPC2
BASP12	5.82616e-60	0.278885	0.989	0.725	1.11105e-55	5	BASP1
ID11	5.5401e-49	0.290777	0.85	0.517	1.0565e-44	5	ID1
MT-CO24	1.9833e-48	0.280118	1	0.868	3.78215e-44	5	MT-CO2
MT-ATP64	9.26348e-46	0.274824	1	0.832	1.76655e-41	5	MT-ATP6
MT-CO34	6.18223e-29	0.250508	1	0.884	1.17895e-24	5	MT-CO3
TUBB1	9.20624e-157	0.852259	0.952	0.992	1.75563e-152	6	TUBB
HSP90AB11	1.53391e-125	0.836369	0.915	0.993	2.92516e-121	6	HSP90AB1
CCDC12	1.24343e-113	0.300818	0.14	0.812	2.37122e-109	6	CCDC12
CAPZA11	3.80621e-112	0.2508	0.122	0.766	7.25845e-108	6	CAPZA1
PIN41	1.12671e-110	0.265098	0.152	0.829	2.14863e-106	6	PIN4
EXOSC81	2.29421e-110	0.285848	0.115	0.747	4.37505e-106	6	EXOSC8
PNRC21	3.41456e-110	0.252853	0.158	0.843	6.51157e-106	6	PNRC2
C8orf33	4.35204e-110	0.254641	0.095	0.703	8.29933e-106	6	C8orf33
BTF3L4	2.70215e-108	0.268373	0.172	0.867	5.15299e-104	6	BTF3L4
SYF21	9.16301e-108	0.278427	0.142	0.796	1.74739e-103	6	SYF2
GMNN	1.04101e-107	0.275472	0.137	0.785	1.9852e-103	6	GMNN
UBA2	1.31543e-105	0.252464	0.135	0.775	2.50852e-101	6	UBA2
NDUFB31	5.42693e-105	0.261954	0.175	0.863	1.03492e-100	6	NDUFB3
TSTA3	7.3275e-105	0.252644	0.092	0.68	1.39735e-100	6	TSTA3
ELAVL11	1.1651e-104	0.261403	0.152	0.808	2.22184e-100	6	ELAVL1
PTBP1	3.15072e-104	0.273938	0.173	0.856	6.00842e-100	6	PTBP1
ESF1	1.58168e-103	0.270092	0.088	0.668	3.01626e-99	6	ESF1
ACTB1	4.64265e-103	0.586019	0.962	0.998	8.85354e-99	6	ACTB
COPS8	1.09871e-102	0.351953	0.133	0.762	2.09524e-98	6	COPS8
DNAJC7	1.37416e-102	0.310415	0.158	0.818	2.62052e-98	6	DNAJC7
TDG	1.66252e-102	0.355281	0.157	0.814	3.17043e-98	6	TDG
TARDBP1	1.85047e-102	0.282247	0.145	0.787	3.52885e-98	6	TARDBP
SLTM1	5.53419e-102	0.298213	0.18	0.865	1.05537e-97	6	SLTM
MRPS51	1.60454e-101	0.305112	0.115	0.718	3.05987e-97	6	MRPS5
VDAC11	2.58632e-101	0.258601	0.187	0.877	4.93212e-97	6	VDAC1
RFC41	3.27489e-101	0.254502	0.107	0.7	6.24522e-97	6	RFC4
CDCA41	3.75075e-101	0.270943	0.115	0.718	7.15268e-97	6	CDCA4
TAF71	3.8488e-101	0.292571	0.125	0.739	7.33966e-97	6	TAF7
FAM49B1	4.62277e-101	0.294866	0.162	0.819	8.81562e-97	6	FAM49B
LTA4H1	5.11602e-101	0.290495	0.11	0.706	9.75624e-97	6	LTA4H
PITHD11	7.20849e-101	0.263796	0.095	0.674	1.37466e-96	6	PITHD1
TCEAL81	1.06159e-100	0.296663	0.172	0.841	2.02445e-96	6	TCEAL8
SF3A3	1.30864e-100	0.284853	0.12	0.726	2.49558e-96	6	SF3A3
EXOSC7	1.38251e-100	0.335836	0.122	0.73	2.63646e-96	6	EXOSC7
EIF3J1	1.41583e-100	0.355354	0.163	0.822	2.69998e-96	6	EIF3J
COPZ1	2.36061e-100	0.32274	0.172	0.841	4.50168e-96	6	COPZ1
EIF3D1	3.96449e-100	0.268478	0.168	0.831	7.56028e-96	6	EIF3D
NIPSNAP1	7.35735e-100	0.278213	0.173	0.843	1.40305e-95	6	NIPSNAP1
SF3B2	9.65673e-100	0.316134	0.175	0.846	1.84154e-95	6	SF3B2
ZNF207	1.917e-99	0.278685	0.185	0.867	3.65573e-95	6	ZNF207
DDX18	4.32591e-99	0.293435	0.178	0.851	8.24952e-95	6	DDX18
DMAC11	4.7887e-99	0.296519	0.178	0.852	9.13206e-95	6	DMAC1
SNX171	1.08018e-98	0.273341	0.093	0.663	2.0599e-94	6	SNX17
FMC1	1.10072e-98	0.268058	0.1	0.677	2.09907e-94	6	FMC1
DHX15	2.27995e-98	0.254558	0.103	0.683	4.34786e-94	6	DHX15
NARF	3.05324e-98	0.252787	0.103	0.683	5.82253e-94	6	NARF
UQCRC1	3.82303e-98	0.283338	0.16	0.805	7.29052e-94	6	UQCRC1
NDUFAF2	7.50426e-98	0.35251	0.107	0.688	1.43106e-93	6	NDUFAF2
MRPL131	8.68497e-98	0.290724	0.173	0.835	1.65622e-93	6	MRPL13
RAB7A	8.86801e-98	0.367623	0.132	0.742	1.69113e-93	6	RAB7A
YTHDF2	9.20456e-98	0.3104	0.18	0.849	1.75531e-93	6	YTHDF2
RNMT	1.0347e-97	0.300637	0.082	0.636	1.97317e-93	6	RNMT
GHITM	1.09628e-97	0.316215	0.16	0.805	2.0906e-93	6	GHITM
PSMD3	1.34032e-97	0.32734	0.118	0.713	2.55599e-93	6	PSMD3
PRPF40A	1.37378e-97	0.257322	0.178	0.847	2.61979e-93	6	PRPF40A
MALSU1	1.50521e-97	0.289912	0.107	0.688	2.87043e-93	6	MALSU1
TSN1	2.82885e-97	0.263093	0.11	0.694	5.39462e-93	6	TSN
NDUFB61	3.789e-97	0.320541	0.182	0.852	7.22562e-93	6	NDUFB6
PSME2	7.87746e-97	0.321043	0.15	0.78	1.50223e-92	6	PSME2
VAPA	1.02559e-96	0.346266	0.157	0.793	1.95581e-92	6	VAPA
MAGOHB1	1.38019e-96	0.272209	0.105	0.681	2.63202e-92	6	MAGOHB
FAM133B1	2.02767e-96	0.363902	0.167	0.816	3.86676e-92	6	FAM133B
CAPZA2	2.73936e-96	0.348775	0.152	0.781	5.22396e-92	6	CAPZA2
NAP1L4	2.99848e-96	0.35546	0.158	0.796	5.7181e-92	6	NAP1L4
CHMP51	4.17631e-96	0.266288	0.103	0.675	7.96423e-92	6	CHMP5
SMC3	5.20233e-96	0.297776	0.195	0.879	9.92084e-92	6	SMC3
RPA2	2.57294e-95	0.32552	0.133	0.738	4.9066e-91	6	RPA2
CFDP1	3.08278e-95	0.253993	0.207	0.904	5.87886e-91	6	CFDP1
YEATS41	5.85133e-95	0.271759	0.092	0.647	1.11585e-90	6	YEATS4
ESD1	6.46522e-95	0.383059	0.155	0.784	1.23292e-90	6	ESD
MMADHC1	7.0379e-95	0.328829	0.148	0.768	1.34213e-90	6	MMADHC
BCAS2	1.16127e-94	0.310878	0.117	0.699	2.21454e-90	6	BCAS2
COPS31	1.38844e-94	0.347594	0.115	0.695	2.64776e-90	6	COPS3
HTATSF11	2.01282e-94	0.261885	0.102	0.666	3.83844e-90	6	HTATSF1
PSMG21	2.34468e-94	0.257112	0.092	0.645	4.47131e-90	6	PSMG2
TIMM441	2.9708e-94	0.30446	0.113	0.691	5.66532e-90	6	TIMM44
EEF1E1	5.90535e-94	0.316805	0.177	0.829	1.12615e-89	6	EEF1E1
DDX241	5.99056e-94	0.328913	0.143	0.755	1.1424e-89	6	DDX24
TUBG11	8.69093e-94	0.307155	0.122	0.707	1.65736e-89	6	TUBG1
UFD1	1.3716e-93	0.295619	0.112	0.685	2.61565e-89	6	UFD1
SARS1	2.22615e-93	0.333539	0.112	0.684	4.24527e-89	6	SARS
GNL3	2.83352e-93	0.308293	0.147	0.759	5.40352e-89	6	GNL3
MED41	6.17314e-93	0.352822	0.14	0.744	1.17722e-88	6	MED4
NRBP1	8.41846e-93	0.314148	0.125	0.711	1.6054e-88	6	NRBP1
DDX521	9.13176e-93	0.252117	0.102	0.661	1.74143e-88	6	DDX52
DNAJB6	9.3643e-93	0.338636	0.188	0.853	1.78577e-88	6	DNAJB6
CHEK1	1.339e-92	0.30417	0.098	0.653	2.55347e-88	6	CHEK1
VPS72	2.81804e-92	0.279857	0.1	0.656	5.374e-88	6	VPS72
DCUN1D51	4.44736e-92	0.333798	0.135	0.73	8.48112e-88	6	DCUN1D5
LUC7L1	1.12748e-91	0.360055	0.117	0.689	2.15011e-87	6	LUC7L
DDX39A	1.75911e-91	0.359185	0.138	0.735	3.35462e-87	6	DDX39A
DRG11	1.8625e-91	0.254141	0.087	0.625	3.55178e-87	6	DRG1
EIF3M1	3.47267e-91	0.262183	0.212	0.901	6.62237e-87	6	EIF3M
PSMC6	5.87303e-91	0.277549	0.113	0.679	1.11999e-86	6	PSMC6
DDX1	7.86892e-91	0.370964	0.147	0.75	1.5006e-86	6	DDX1
TCEAL4	1.55237e-90	0.330468	0.188	0.845	2.96037e-86	6	TCEAL4
ETFA1	1.68928e-90	0.26864	0.08	0.607	3.22145e-86	6	ETFA
EIF6	1.91892e-90	0.332271	0.182	0.829	3.65937e-86	6	EIF6
PSMA51	2.15837e-90	0.340402	0.185	0.837	4.11601e-86	6	PSMA5
UBE2V21	3.98899e-90	0.337847	0.203	0.879	7.607e-86	6	UBE2V2
SUPT16H	1.62822e-89	0.32551	0.185	0.833	3.10502e-85	6	SUPT16H
NFYB1	3.96261e-89	0.290828	0.103	0.651	7.55669e-85	6	NFYB
BRIX11	4.42106e-89	0.285018	0.102	0.648	8.43097e-85	6	BRIX1
ZNF4282	8.79855e-89	0.272203	0.203	0.874	1.67788e-84	6	ZNF428
PUF60	9.43425e-89	0.393857	0.185	0.83	1.79911e-84	6	PUF60
PSMA21	2.13199e-88	0.324654	0.212	0.892	4.0657e-84	6	PSMA2
EAPP1	3.12032e-88	0.331534	0.112	0.666	5.95045e-84	6	EAPP
MRPL3	5.18071e-88	0.355232	0.197	0.855	9.87962e-84	6	MRPL3
SNRPA2	9.29027e-88	0.273078	0.215	0.897	1.77165e-83	6	SNRPA
ITGB3BP1	1.04347e-87	0.313382	0.113	0.668	1.98989e-83	6	ITGB3BP
UGP23	1.3913e-87	0.269504	0.15	0.745	2.65321e-83	6	UGP2
FEN1	4.69029e-87	0.363542	0.157	0.759	8.94438e-83	6	FEN1
KIF221	8.18282e-87	0.308696	0.117	0.672	1.56046e-82	6	KIF22
STIP1	1.00384e-86	0.404849	0.162	0.77	1.91433e-82	6	STIP1
PSMC41	1.32485e-86	0.335655	0.17	0.787	2.5265e-82	6	PSMC4
GLUL1	3.63966e-86	0.398446	0.19	0.832	6.94084e-82	6	GLUL
MCTS1	4.04152e-86	0.261114	0.085	0.602	7.70718e-82	6	MCTS1
CLNS1A1	9.22625e-86	0.306061	0.222	0.905	1.75945e-81	6	CLNS1A
AIMP11	3.44324e-85	0.288009	0.098	0.627	6.56626e-81	6	AIMP1
MTX11	3.61335e-85	0.268142	0.085	0.599	6.89067e-81	6	MTX1
HIF1A	4.693e-85	0.288603	0.097	0.623	8.94955e-81	6	HIF1A
RBBP71	4.85354e-85	0.335196	0.117	0.665	9.2557e-81	6	RBBP7
EIF5B1	9.28986e-85	0.310009	0.223	0.905	1.77158e-80	6	EIF5B
ADSS1	1.03825e-84	0.373706	0.105	0.639	1.97994e-80	6	ADSS
PEPD	1.45579e-84	0.35327	0.115	0.66	2.7762e-80	6	PEPD
GLOD4	2.51256e-84	0.423603	0.155	0.746	4.79146e-80	6	GLOD4
ARF4	3.72314e-84	0.402412	0.173	0.787	7.10002e-80	6	ARF4
UGDH1	7.23082e-84	0.341083	0.123	0.675	1.37892e-79	6	UGDH
GLUD11	8.74738e-84	0.264754	0.08	0.584	1.66813e-79	6	GLUD1
ALDH7A11	9.53596e-84	0.435799	0.138	0.707	1.81851e-79	6	ALDH7A1
SNRNP401	1.59498e-83	0.428613	0.188	0.819	3.04162e-79	6	SNRNP40
ANXA51	2.11305e-83	0.331366	0.16	0.752	4.02959e-79	6	ANXA5
CPNE11	3.17658e-83	0.369924	0.132	0.691	6.05775e-79	6	CPNE1
SEC13	4.36106e-83	0.294019	0.113	0.65	8.31655e-79	6	SEC13
METAP21	4.78414e-83	0.312477	0.213	0.875	9.12335e-79	6	METAP2
PSMC2	5.85883e-83	0.364431	0.107	0.637	1.11728e-78	6	PSMC2
RAB132	7.11365e-83	0.25366	0.19	0.817	1.35657e-78	6	RAB13
DPPA41	7.52967e-83	0.310181	0.182	0.799	1.43591e-78	6	DPPA4
TROVE2	3.63665e-82	0.268674	0.088	0.595	6.9351e-78	6	TROVE2
FUBP1	3.8216e-82	0.383365	0.148	0.723	7.28779e-78	6	FUBP1
GLRX31	5.19055e-82	0.420215	0.203	0.848	9.89838e-78	6	GLRX3
HSPBP11	1.02236e-81	0.285849	0.092	0.6	1.94964e-77	6	HSPBP1
RAB2A	1.0827e-81	0.421048	0.155	0.736	2.06471e-77	6	RAB2A
TYMS1	1.22171e-81	0.289074	0.207	0.852	2.3298e-77	6	TYMS
PSMD111	1.32007e-81	0.410882	0.19	0.815	2.51738e-77	6	PSMD11
CDC37	1.8804e-81	0.364005	0.205	0.85	3.58591e-77	6	CDC37
MAGOH1	2.10573e-81	0.378514	0.203	0.846	4.01562e-77	6	MAGOH
MYL12A1	3.84179e-81	0.343795	0.218	0.88	7.3263e-77	6	MYL12A
ARG21	7.94868e-81	0.308678	0.1	0.615	1.51581e-76	6	ARG2
BCCIP1	8.26107e-81	0.371975	0.11	0.636	1.57539e-76	6	BCCIP
RRM11	8.45404e-81	0.292473	0.09	0.593	1.61218e-76	6	RRM1
SAP30BP1	8.94794e-81	0.251805	0.083	0.58	1.70637e-76	6	SAP30BP
TSG1011	1.02614e-80	0.261524	0.083	0.579	1.95686e-76	6	TSG101
MDH21	2.87004e-80	0.333346	0.218	0.877	5.47317e-76	6	MDH2
PMPCB1	3.85299e-80	0.265409	0.077	0.563	7.34765e-76	6	PMPCB
TP53RK	6.25356e-80	0.348637	0.08	0.57	1.19255e-75	6	TP53RK
RBM421	7.46655e-80	0.352228	0.115	0.642	1.42387e-75	6	RBM42
MYL12B1	1.03583e-79	0.438349	0.203	0.839	1.97534e-75	6	MYL12B
USP141	1.33954e-79	0.267255	0.097	0.603	2.5545e-75	6	USP14
RBBP4	1.39714e-79	0.35672	0.223	0.886	2.66434e-75	6	RBBP4
DPM11	2.90723e-79	0.267825	0.102	0.612	5.54409e-75	6	DPM1
NUDT5	6.09466e-79	0.389186	0.205	0.841	1.16225e-74	6	NUDT5
UTP181	6.59655e-79	0.365177	0.102	0.611	1.25796e-74	6	UTP18
NUP541	8.50784e-79	0.318036	0.1	0.607	1.62245e-74	6	NUP54
CACYBP1	1.09674e-78	0.304452	0.228	0.891	2.09149e-74	6	CACYBP
LARP71	1.21542e-78	0.457264	0.177	0.774	2.31781e-74	6	LARP7
SMARCB1	1.41634e-78	0.365558	0.215	0.863	2.70097e-74	6	SMARCB1
NDUFAF41	1.66068e-78	0.250193	0.08	0.564	3.16691e-74	6	NDUFAF4
SNRPB21	1.80209e-78	0.388042	0.232	0.902	3.43659e-74	6	SNRPB2
RTCB	2.36603e-78	0.422602	0.153	0.72	4.51201e-74	6	RTCB
VBP11	2.47e-78	0.476797	0.198	0.823	4.71029e-74	6	VBP1
RSL24D11	2.88156e-78	0.294236	0.237	0.913	5.49513e-74	6	RSL24D1
LGALS1	5.82102e-78	0.257108	0.048	0.497	1.11007e-73	6	LGALS1
MND1	5.94202e-78	0.309092	0.083	0.569	1.13314e-73	6	MND1
IK	7.18769e-78	0.371214	0.13	0.667	1.37069e-73	6	IK
DKC11	1.155e-77	0.426346	0.16	0.732	2.20258e-73	6	DKC1
DDAH21	1.20758e-77	0.312254	0.22	0.87	2.30286e-73	6	DDAH2
PPP2R1A1	1.50788e-77	0.42384	0.223	0.88	2.87552e-73	6	PPP2R1A
RPF11	2.21583e-77	0.296403	0.072	0.543	4.22559e-73	6	RPF1
TOP1	2.61096e-77	0.403089	0.202	0.826	4.9791e-73	6	TOP1
VDAC31	5.01693e-77	0.396197	0.222	0.874	9.56728e-73	6	VDAC3
PTMA1	5.75881e-77	0.398399	0.987	1	1.09821e-72	6	PTMA
PRKAR1A1	7.63008e-77	0.331268	0.093	0.586	1.45506e-72	6	PRKAR1A
IMMT1	9.8046e-77	0.346673	0.095	0.589	1.86974e-72	6	IMMT
RAD51AP11	1.71565e-76	0.252254	0.085	0.567	3.27175e-72	6	RAD51AP1
CENPW	2.28313e-76	0.381722	0.22	0.867	4.35393e-72	6	CENPW
ATXN10	2.48459e-76	0.426995	0.137	0.676	4.73812e-72	6	ATXN10
RRM21	2.73103e-76	0.299483	0.102	0.601	5.20807e-72	6	RRM2
FSCN1	3.96542e-76	0.318008	0.218	0.86	7.56206e-72	6	FSCN1
IDI1	5.29194e-76	0.361072	0.135	0.67	1.00917e-71	6	IDI1
PPP4C1	6.23907e-76	0.254699	0.243	0.92	1.18979e-71	6	PPP4C
ATP5PB1	9.65392e-76	0.339547	0.235	0.9	1.841e-71	6	ATP5PB
MRPL471	1.3626e-75	0.411393	0.218	0.86	2.59848e-71	6	MRPL47
GTPBP41	1.57449e-75	0.371523	0.092	0.577	3.00256e-71	6	GTPBP4
MAGED2	2.15996e-75	0.437119	0.202	0.818	4.11905e-71	6	MAGED2
SMS1	3.11111e-75	0.291052	0.24	0.906	5.93289e-71	6	SMS
NSMCE11	3.25965e-75	0.255651	0.083	0.559	6.21615e-71	6	NSMCE1
PPP2R2A1	3.55074e-75	0.306759	0.087	0.565	6.77126e-71	6	PPP2R2A
UTP111	4.81753e-75	0.31243	0.093	0.578	9.18703e-71	6	UTP11
SMC2	6.5168e-75	0.327969	0.083	0.558	1.24275e-70	6	SMC2
PSMD131	6.64146e-75	0.430463	0.158	0.717	1.26653e-70	6	PSMD13
CNP1	1.16412e-74	0.319189	0.117	0.626	2.21998e-70	6	CNP
PPID1	1.62022e-74	0.310767	0.097	0.583	3.08975e-70	6	PPID
KIF20B2	2.2028e-74	0.316661	0.093	0.576	4.20074e-70	6	KIF20B
POLR2G1	2.3513e-74	0.46696	0.207	0.827	4.48393e-70	6	POLR2G
PBDC11	5.3577e-74	0.449419	0.147	0.688	1.02171e-69	6	PBDC1
DHPS1	1.03311e-73	0.257954	0.08	0.546	1.97015e-69	6	DHPS
MCM31	1.68762e-73	0.457367	0.207	0.822	3.21829e-69	6	MCM3
PPM1G1	4.70608e-73	0.288266	0.248	0.921	8.9745e-69	6	PPM1G
CDK5RAP3	5.3343e-73	0.275999	0.09	0.564	1.01725e-68	6	CDK5RAP3
GLO11	6.19542e-73	0.268114	0.25	0.923	1.18147e-68	6	GLO1
SAFB1	1.3118e-72	0.408123	0.125	0.636	2.5016e-68	6	SAFB
AIMP2	1.63759e-72	0.290224	0.09	0.562	3.12288e-68	6	AIMP2
API51	1.87584e-72	0.306473	0.08	0.541	3.57722e-68	6	API5
KNOP1	4.57109e-72	0.366201	0.242	0.903	8.71707e-68	6	KNOP1
TSR11	5.53529e-72	0.282705	0.077	0.532	1.05558e-67	6	TSR1
EWSR11	5.67475e-72	0.49147	0.233	0.881	1.08217e-67	6	EWSR1
PFDN4	2.07293e-71	0.356472	0.237	0.887	3.95308e-67	6	PFDN4
RRP1	2.46406e-71	0.275772	0.073	0.523	4.69896e-67	6	RRP1
UBE2T	3.04334e-71	0.445198	0.193	0.782	5.80364e-67	6	UBE2T
SDAD1	4.22735e-71	0.275068	0.072	0.518	8.06156e-67	6	SDAD1
GAR11	5.85056e-71	0.356891	0.093	0.563	1.1157e-66	6	GAR1
PSME1	9.58259e-71	0.337031	0.093	0.562	1.8274e-66	6	PSME1
MED19	1.63555e-70	0.284766	0.058	0.489	3.119e-66	6	MED19
HMGCS11	2.77905e-70	0.35541	0.108	0.591	5.29965e-66	6	HMGCS1
VRK1	3.19315e-70	0.269088	0.08	0.532	6.08934e-66	6	VRK1
PSMC11	5.33273e-70	0.466647	0.2	0.792	1.01695e-65	6	PSMC1
ACTR3	6.77067e-70	0.452901	0.152	0.683	1.29117e-65	6	ACTR3
PRPF191	9.28979e-70	0.397348	0.123	0.621	1.77156e-65	6	PRPF19
ACADM1	1.09582e-69	0.267121	0.072	0.513	2.08973e-65	6	ACADM
ATP5PD1	1.54222e-69	0.255381	0.262	0.934	2.94101e-65	6	ATP5PD
DNAJA21	1.75651e-69	0.369223	0.097	0.564	3.34966e-65	6	DNAJA2
RARS	2.62107e-69	0.352806	0.103	0.577	4.99838e-65	6	RARS
PSMD71	7.37251e-69	0.394847	0.233	0.864	1.40594e-64	6	PSMD7
UBE2L31	7.48365e-69	0.293505	0.253	0.914	1.42713e-64	6	UBE2L3
DCTN6	7.68453e-69	0.335766	0.082	0.53	1.46544e-64	6	DCTN6
HSPA91	9.47994e-69	0.503239	0.187	0.756	1.80782e-64	6	HSPA9
MED21	9.77329e-69	0.37976	0.078	0.523	1.86377e-64	6	MED21
NDUFS2	1.44267e-68	0.492076	0.162	0.699	2.75116e-64	6	NDUFS2
DDX54	1.78951e-68	0.361546	0.082	0.529	3.4126e-64	6	DDX54
PSMD141	1.9803e-68	0.53032	0.2	0.786	3.77644e-64	6	PSMD14
TACC31	2.35387e-68	0.291796	0.095	0.556	4.48883e-64	6	TACC3
COPS4	2.44364e-68	0.264503	0.075	0.514	4.66002e-64	6	COPS4
PSMD121	2.84712e-68	0.346558	0.097	0.558	5.42946e-64	6	PSMD12
PPA11	2.97796e-68	0.319625	0.258	0.923	5.67897e-64	6	PPA1
EIF4A31	3.07277e-68	0.405931	0.162	0.697	5.85978e-64	6	EIF4A3
IMPDH21	3.31494e-68	0.267482	0.26	0.928	6.32159e-64	6	IMPDH2
NARS	3.34575e-68	0.547526	0.167	0.708	6.38034e-64	6	NARS
1971-03-01	3.4263e-68	0.259069	0.065	0.493	6.53396e-64	6	2020-03-07
PSMA11	5.38088e-68	0.395444	0.253	0.913	1.02613e-63	6	PSMA1
SRRM1	6.36867e-68	0.352513	0.255	0.918	1.21451e-63	6	SRRM1
ISYNA1	6.51312e-68	0.480799	0.207	0.799	1.24205e-63	6	ISYNA1
MRPS9	8.3814e-68	0.387772	0.108	0.581	1.59833e-63	6	MRPS9
ALDH9A11	2.20738e-67	0.278096	0.07	0.5	4.20948e-63	6	ALDH9A1
HPF1	2.241e-67	0.497475	0.145	0.657	4.27358e-63	6	HPF1
SAMM501	2.41214e-67	0.302397	0.077	0.514	4.59995e-63	6	SAMM50
CSE1L	5.39113e-67	0.489134	0.162	0.693	1.02809e-62	6	CSE1L
HNRNPH2	5.841e-67	0.445397	0.125	0.613	1.11388e-62	6	HNRNPH2
MPHOSPH61	8.17435e-67	0.275022	0.087	0.532	1.55885e-62	6	MPHOSPH6
HAT11	8.33398e-67	0.363134	0.11	0.581	1.58929e-62	6	HAT1
PSRC12	8.4782e-67	0.258674	0.105	0.57	1.61679e-62	6	PSRC1
RTF1	1.1503e-66	0.387503	0.253	0.908	2.19363e-62	6	RTF1
CTNNBL11	1.83354e-66	0.283584	0.08	0.517	3.49656e-62	6	CTNNBL1
PSMA31	2.60959e-66	0.438031	0.243	0.879	4.97649e-62	6	PSMA3
DNAJA11	2.6119e-66	0.469627	0.228	0.842	4.98089e-62	6	DNAJA1
ATIC1	2.84431e-66	0.4974	0.183	0.738	5.4241e-62	6	ATIC
RUVBL1	3.71195e-66	0.525585	0.155	0.674	7.07868e-62	6	RUVBL1
CDC1231	6.57137e-66	0.39423	0.24	0.87	1.25316e-61	6	CDC123
FRG11	8.4968e-66	0.29262	0.072	0.497	1.62034e-61	6	FRG1
ANP32E	1.10183e-65	0.462434	0.238	0.865	2.1012e-61	6	ANP32E
PSMD21	8.59698e-65	0.48137	0.22	0.817	1.63944e-60	6	PSMD2
PSMD61	1.14836e-64	0.52559	0.143	0.642	2.18993e-60	6	PSMD6
ACTL6A	1.2474e-64	0.414865	0.125	0.603	2.37879e-60	6	ACTL6A
CTPS11	2.7173e-64	0.275855	0.09	0.528	5.18189e-60	6	CTPS1
SDCBP1	3.37015e-64	0.510538	0.177	0.714	6.42688e-60	6	SDCBP
HDAC1	6.65934e-64	0.372034	0.102	0.551	1.26994e-59	6	HDAC1
HSPA41	8.54131e-64	0.469398	0.137	0.624	1.62883e-59	6	HSPA4
COPS21	1.0928e-63	0.300571	0.08	0.505	2.08397e-59	6	COPS2
SRI1	1.2669e-63	0.313516	0.263	0.918	2.41599e-59	6	SRI
WDR461	2.00968e-63	0.329757	0.083	0.511	3.83245e-59	6	WDR46
LDHA1	2.05284e-63	0.401394	0.205	0.773	3.91477e-59	6	LDHA
CALM21	3.13249e-63	0.711395	0.788	0.986	5.97366e-59	6	CALM2
PDHA11	4.78183e-63	0.524417	0.14	0.629	9.11895e-59	6	PDHA1
GMPS1	5.53822e-63	0.498457	0.123	0.592	1.05614e-58	6	GMPS
DYNC1I21	1.18518e-62	0.580785	0.182	0.719	2.26015e-58	6	DYNC1I2
MED61	1.72975e-62	0.264271	0.068	0.477	3.29864e-58	6	MED6
ATP5F1C1	1.94103e-62	0.383381	0.262	0.908	3.70154e-58	6	ATP5F1C
PSAT11	3.0976e-62	0.50124	0.25	0.875	5.90713e-58	6	PSAT1
FDFT11	3.39811e-62	0.418157	0.212	0.783	6.4802e-58	6	FDFT1
MAD2L11	4.28484e-62	0.570011	0.212	0.786	8.17119e-58	6	MAD2L1
CIR1	4.81084e-62	0.298321	0.068	0.475	9.17428e-58	6	CIR1
SNAP23	5.6984e-62	0.271251	0.058	0.454	1.08668e-57	6	SNAP23
SNX21	6.37516e-62	0.260309	0.083	0.504	1.21574e-57	6	SNX2
PRDX11	6.49404e-62	0.70483	0.808	0.99	1.23841e-57	6	PRDX1
UBE2N1	7.17935e-62	0.304635	0.27	0.926	1.3691e-57	6	UBE2N
RAE1	1.15406e-61	0.296646	0.083	0.504	2.20078e-57	6	RAE1
FEZF12	1.25315e-61	0.289011	0.147	0.636	2.38975e-57	6	FEZF1
TCP11	1.27136e-61	0.444586	0.253	0.884	2.42449e-57	6	TCP1
DCAF131	6.37492e-61	0.495869	0.175	0.695	1.2157e-56	6	DCAF13
MRPL441	1.2418e-60	0.435614	0.105	0.544	2.36811e-56	6	MRPL44
TALDO11	1.36466e-60	0.433417	0.257	0.886	2.60241e-56	6	TALDO1
PGK11	2.28937e-60	0.481649	0.252	0.873	4.36583e-56	6	PGK1
LMNB1	2.57555e-60	0.595719	0.158	0.657	4.91158e-56	6	LMNB1
BUB31	2.61102e-60	0.468654	0.22	0.796	4.97921e-56	6	BUB3
TUBB61	2.80479e-60	0.264717	0.073	0.477	5.34874e-56	6	TUBB6
SNRPD31	4.43449e-60	0.306844	0.277	0.931	8.45658e-56	6	SNRPD3
TUBB2A1	5.36026e-60	0.358265	0.17	0.677	1.0222e-55	6	TUBB2A
MSH2	5.56063e-60	0.295038	0.068	0.466	1.06041e-55	6	MSH2
ACAT22	2.27694e-59	0.287452	0.265	0.894	4.34212e-55	6	ACAT2
HSP90AA11	4.02212e-59	0.686608	0.843	0.994	7.67018e-55	6	HSP90AA1
KNSTRN2	6.01777e-59	0.305657	0.078	0.482	1.14759e-54	6	KNSTRN
RFC31	7.78604e-59	0.277938	0.073	0.471	1.4848e-54	6	RFC3
NOP581	1.23908e-58	0.496801	0.14	0.609	2.36293e-54	6	NOP58
SPC251	1.25596e-58	0.403256	0.135	0.598	2.39511e-54	6	SPC25
NAE11	1.56532e-58	0.532389	0.257	0.878	2.98507e-54	6	NAE1
GAPDH1	4.74654e-58	0.335913	0.99	0.998	9.05164e-54	6	GAPDH
HSD17B41	4.751e-58	0.301189	0.072	0.464	9.06016e-54	6	HSD17B4
PAFAH1B31	5.46753e-58	0.264122	0.283	0.938	1.04266e-53	6	PAFAH1B3
ZFP423	6.70421e-58	0.262064	0.075	0.47	1.27849e-53	6	ZFP42
COPS61	1.37302e-57	0.476321	0.258	0.878	2.61835e-53	6	COPS6
CCNA2	1.56254e-57	0.479906	0.133	0.59	2.97977e-53	6	CCNA2
CPSF3	2.50357e-57	0.337716	0.083	0.485	4.77431e-53	6	CPSF3
TSFM1	3.24309e-57	0.300522	0.072	0.461	6.18458e-53	6	TSFM
NUDC1	3.50644e-57	0.382259	0.272	0.909	6.68678e-53	6	NUDC
EIF4A2	4.91535e-57	0.480564	0.267	0.895	9.37357e-53	6	EIF4A2
PSMD41	7.56284e-57	0.44924	0.267	0.894	1.44223e-52	6	PSMD4
ZC3H15	1.65519e-56	0.560325	0.253	0.86	3.15644e-52	6	ZC3H15
CHORDC11	1.92817e-56	0.347774	0.093	0.501	3.67701e-52	6	CHORDC1
PCID21	4.17274e-56	0.263948	0.073	0.459	7.95741e-52	6	PCID2
VCP1	4.77773e-56	0.562736	0.243	0.832	9.11113e-52	6	VCP
DLD1	6.83181e-56	0.336584	0.092	0.495	1.30283e-51	6	DLD
LDHB1	8.30049e-56	0.579577	0.813	0.99	1.5829e-51	6	LDHB
NOL111	1.03188e-55	0.350178	0.08	0.471	1.96779e-51	6	NOL11
TUBA1B3	2.78405e-55	0.470123	0.955	0.993	5.30918e-51	6	TUBA1B
HDAC21	3.29365e-55	0.405861	0.275	0.907	6.28098e-51	6	HDAC2
2020-09-21	3.80543e-55	0.437158	0.272	0.9	7.25696e-51	6	2020-09-02
PAPSS1	1.29449e-54	0.402546	0.1	0.507	2.4686e-50	6	PAPSS1
GNL21	2.5102e-54	0.289606	0.068	0.441	4.78696e-50	6	GNL2
EIF4E1	3.85009e-54	0.49133	0.272	0.894	7.34213e-50	6	EIF4E
PSMB21	7.12621e-54	0.417549	0.283	0.918	1.35897e-49	6	PSMB2
PCNA	8.68335e-54	0.584219	0.232	0.792	1.65592e-49	6	PCNA
MGST31	2.34768e-53	0.321295	0.283	0.907	4.47702e-49	6	MGST3
ANXA71	6.13079e-53	0.261055	0.065	0.428	1.16914e-48	6	ANXA7
TAF9B1	6.20315e-53	0.281403	0.063	0.425	1.18294e-48	6	TAF9B
ID22	1.1611e-52	0.371715	0.242	0.803	2.21422e-48	6	ID2
COPE1	1.45139e-52	0.304299	0.293	0.937	2.7678e-48	6	COPE
CCT71	1.87472e-52	0.526616	0.272	0.885	3.57509e-48	6	CCT7
GDI21	7.33978e-52	0.465301	0.28	0.902	1.3997e-47	6	GDI2
LIG11	1.03188e-51	0.327231	0.072	0.436	1.9678e-47	6	LIG1
MCM7	1.87478e-51	0.56931	0.247	0.816	3.5752e-47	6	MCM7
FANCL1	2.65339e-51	0.326765	0.058	0.407	5.06002e-47	6	FANCL
SAAL1	8.24491e-51	0.28995	0.067	0.422	1.5723e-46	6	SAAL1
ANP32A1	1.1766e-50	0.453084	0.287	0.914	2.24377e-46	6	ANP32A
SRSF51	1.93896e-50	0.386664	0.29	0.92	3.6976e-46	6	SRSF5
MBIP	5.68193e-50	0.296032	0.068	0.421	1.08354e-45	6	MBIP
PSPC1	7.76685e-50	0.273939	0.072	0.427	1.48114e-45	6	PSPC1
FIP1L11	2.7242e-49	0.370382	0.088	0.458	5.19504e-45	6	FIP1L1
MAPRE1	3.4085e-49	0.535596	0.278	0.888	6.50001e-45	6	MAPRE1
NPM11	5.43791e-49	0.498234	0.882	0.994	1.03701e-44	6	NPM1
CDC73	1.41022e-48	0.282866	0.058	0.394	2.6893e-44	6	CDC73
PLRG1	1.48457e-48	0.289454	0.067	0.411	2.83108e-44	6	PLRG1
MDH11	1.72253e-48	0.574334	0.273	0.869	3.28486e-44	6	MDH1
WDR701	2.55262e-48	0.278893	0.057	0.39	4.86784e-44	6	WDR70
INTS10	4.27338e-48	0.295445	0.062	0.399	8.14934e-44	6	INTS10
ATP5IF13	9.65392e-48	0.26554	0.305	0.939	1.841e-43	6	ATP5IF1
CDCA32	2.12109e-47	0.351823	0.088	0.449	4.04492e-43	6	CDCA3
MRPS22	2.74777e-47	0.305582	0.068	0.408	5.24e-43	6	MRPS22
NME71	3.38148e-47	0.279849	0.065	0.401	6.44847e-43	6	NME7
ZC3HC1	3.80916e-47	0.252497	0.058	0.387	7.26407e-43	6	ZC3HC1
EIF4A11	4.95952e-47	0.374511	0.305	0.936	9.45781e-43	6	EIF4A1
KIFC12	5.90333e-47	0.335834	0.075	0.42	1.12576e-42	6	KIFC1
NUP931	9.57075e-47	0.316027	0.08	0.429	1.82514e-42	6	NUP93
CCNB22	9.93525e-47	0.561746	0.232	0.756	1.89465e-42	6	CCNB2
DLGAP51	1.53322e-46	0.411465	0.103	0.475	2.92384e-42	6	DLGAP5
PSMC51	1.72683e-46	0.348748	0.305	0.937	3.29307e-42	6	PSMC5
EXOSC91	4.48422e-46	0.289551	0.062	0.389	8.5514e-42	6	EXOSC9
PSMC31	4.73523e-46	0.475004	0.29	0.898	9.03008e-42	6	PSMC3
ECT21	7.63797e-46	0.267954	0.057	0.378	1.45656e-41	6	ECT2
PUM31	2.34402e-45	0.381456	0.088	0.439	4.47005e-41	6	PUM3
SNRPC1	2.38428e-45	0.341547	0.312	0.946	4.54682e-41	6	SNRPC
HMGB11	2.91909e-45	0.478461	0.872	0.994	5.5667e-41	6	HMGB1
DSTN1	3.52913e-45	0.278216	0.308	0.938	6.73005e-41	6	DSTN
FAM83D2	4.11159e-45	0.253041	0.053	0.368	7.84081e-41	6	FAM83D
COPB2	7.50599e-45	0.254181	0.058	0.376	1.43139e-40	6	COPB2
FARSB	1.01955e-44	0.378298	0.088	0.436	1.94428e-40	6	FARSB
H2AFY22	1.18165e-44	0.45637	0.258	0.81	2.2534e-40	6	H2AFY2
AARS	2.01581e-44	0.293396	0.058	0.374	3.84414e-40	6	AARS
AURKA1	3.75537e-44	0.514434	0.128	0.514	7.16148e-40	6	AURKA
GSTA41	5.64419e-44	0.255097	0.062	0.379	1.07635e-39	6	GSTA4
HNRNPU	1.90054e-43	0.25126	0.315	0.944	3.62434e-39	6	HNRNPU
SF3B61	1.99934e-43	0.363852	0.312	0.939	3.81275e-39	6	SF3B6
TPM22	2.32396e-43	0.250191	0.315	0.937	4.43179e-39	6	TPM2
HIBCH	5.17865e-43	0.325881	0.068	0.387	9.87569e-39	6	HIBCH
MRPS62	9.02256e-43	0.330999	0.313	0.935	1.7206e-38	6	MRPS6
SOD11	1.30962e-42	0.282502	0.318	0.947	2.49745e-38	6	SOD1
HBS1L	1.48131e-42	0.346954	0.072	0.392	2.82487e-38	6	HBS1L
SCRN2	2.01825e-42	0.295218	0.053	0.354	3.8488e-38	6	SCRN2
ADH51	2.27967e-42	0.535845	0.3	0.904	4.34733e-38	6	ADH5
PHGDH1	5.02003e-42	0.541021	0.303	0.907	9.5732e-38	6	PHGDH
1971-09-01	1.4451e-41	0.670795	0.295	0.887	2.75581e-37	6	2020-09-07
SON	5.50329e-41	0.460228	0.312	0.922	1.04948e-36	6	SON
AURKB1	5.71777e-41	0.673007	0.22	0.698	1.09038e-36	6	AURKB
CCT6A1	2.35438e-40	0.524484	0.313	0.925	4.48981e-36	6	CCT6A
APEX11	3.58401e-40	0.331564	0.323	0.946	6.83472e-36	6	APEX1
AAAS1	6.52703e-40	0.363533	0.07	0.375	1.2447e-35	6	AAAS
HNRNPF1	7.79749e-40	0.493042	0.312	0.918	1.48698e-35	6	HNRNPF
NOC4L	1.18298e-39	0.2863	0.058	0.35	2.25594e-35	6	NOC4L
PFKM1	1.37648e-39	0.362373	0.092	0.416	2.62496e-35	6	PFKM
PA2G41	4.94463e-39	0.409442	0.317	0.923	9.42942e-35	6	PA2G4
PARP12	5.86727e-39	0.338601	0.325	0.943	1.11889e-34	6	PARP1
ARPC31	6.24205e-39	0.432687	0.323	0.941	1.19036e-34	6	ARPC3
PAICS1	6.36098e-39	0.442196	0.32	0.933	1.21304e-34	6	PAICS
CDK11	6.78335e-39	0.501162	0.132	0.493	1.29358e-34	6	CDK1
CLTA1	8.217e-39	0.334347	0.325	0.947	1.56698e-34	6	CLTA
NUP37	8.85447e-38	0.4908	0.108	0.44	1.68855e-33	6	NUP37
KIF232	1.10988e-37	0.279694	0.058	0.34	2.11654e-33	6	KIF23
STRAP1	1.6931e-37	0.416847	0.325	0.94	3.22873e-33	6	STRAP
UTP61	1.71438e-37	0.294463	0.063	0.349	3.26933e-33	6	UTP6
SRP541	1.13483e-36	0.406715	0.077	0.371	2.16412e-32	6	SRP54
CKB1	1.40918e-36	0.379694	0.318	0.904	2.6873e-32	6	CKB
CCT51	1.63203e-36	0.584957	0.315	0.903	3.11227e-32	6	CCT5
GSN	3.25673e-36	0.318887	0.07	0.355	6.21058e-32	6	GSN
TUBA1A3	6.96386e-36	0.663776	0.763	0.974	1.32801e-31	6	TUBA1A
GOT11	1.47563e-35	0.306616	0.063	0.338	2.81402e-31	6	GOT1
PLK11	2.3124e-35	0.5753	0.153	0.518	4.40976e-31	6	PLK1
EIF3I1	4.96187e-35	0.442608	0.328	0.932	9.46228e-31	6	EIF3I
CDC202	6.01173e-35	0.580098	0.245	0.717	1.14644e-30	6	CDC20
BIRC52	7.90384e-35	0.419252	0.317	0.892	1.50726e-30	6	BIRC5
OAT1	1.49347e-34	0.265081	0.047	0.3	2.84805e-30	6	OAT
NUF22	6.94612e-34	0.286236	0.055	0.313	1.32462e-29	6	NUF2
HNRNPR1	1.038e-33	0.470265	0.33	0.919	1.97947e-29	6	HNRNPR
MICU21	1.3443e-33	0.26339	0.062	0.325	2.56358e-29	6	MICU2
UBB1	4.26856e-33	0.53856	0.752	0.99	8.14014e-29	6	UBB
NCAPG	2.83033e-32	0.300942	0.057	0.307	5.39743e-28	6	NCAPG
NUSAP12	7.96251e-32	0.742959	0.273	0.769	1.51845e-27	6	NUSAP1
HNRNPH31	1.46508e-31	0.507117	0.34	0.936	2.79392e-27	6	HNRNPH3
EMC21	3.38581e-31	0.27929	0.05	0.288	6.45674e-27	6	EMC2
NUP35	5.34656e-31	0.337585	0.06	0.307	1.01959e-26	6	NUP35
PSMB71	1.0589e-30	0.343019	0.348	0.951	2.01932e-26	6	PSMB7
HNRNPA2B11	4.29074e-30	0.54237	0.728	0.984	8.18245e-26	6	HNRNPA2B1
MORF4L21	7.59521e-30	0.565286	0.335	0.918	1.44841e-25	6	MORF4L2
STMN11	4.95663e-29	0.500413	0.757	0.984	9.45228e-25	6	STMN1
CCT81	5.17106e-29	0.650964	0.338	0.916	9.86122e-25	6	CCT8
CCT21	1.1505e-28	0.497413	0.35	0.943	2.194e-24	6	CCT2
CCT41	4.94411e-28	0.643309	0.338	0.911	9.42841e-24	6	CCT4
EIF2S22	7.95373e-28	0.348672	0.358	0.943	1.51678e-23	6	EIF2S2
DNAJC81	8.39174e-28	0.491815	0.35	0.935	1.6003e-23	6	DNAJC8
FABP51	8.56553e-28	0.286701	0.357	0.936	1.63345e-23	6	FABP5
ENO11	1.03703e-27	0.579608	0.727	0.986	1.97761e-23	6	ENO1
NDUFB41	1.63861e-27	0.256259	0.358	0.951	3.12482e-23	6	NDUFB4
BZW11	2.68679e-27	0.565524	0.345	0.922	5.1237e-23	6	BZW1
AP2M11	3.55774e-27	0.370247	0.355	0.944	6.78461e-23	6	AP2M1
RAN1	5.66555e-27	0.374556	0.825	0.991	1.08042e-22	6	RAN
ANXA61	3.12168e-26	0.27942	0.048	0.257	5.95304e-22	6	ANXA6
ST131	1.07882e-25	0.342297	0.363	0.954	2.05731e-21	6	ST13
HNRNPA31	2.01521e-25	0.264973	0.367	0.955	3.84301e-21	6	HNRNPA3
HSPA1A	6.93294e-25	0.514764	0.035	0.223	1.32211e-20	6	HSPA1A
EIF2B3	8.47417e-25	0.28983	0.05	0.251	1.61602e-20	6	EIF2B3
SSB1	3.59291e-24	0.658142	0.358	0.932	6.85169e-20	6	SSB
NME11	1.63437e-23	0.302645	0.375	0.951	3.11674e-19	6	NME1
CAPZB1	1.77965e-23	0.408469	0.37	0.946	3.39379e-19	6	CAPZB
SPAG5	5.75265e-23	0.342809	0.062	0.262	1.09703e-18	6	SPAG5
RBM8A1	6.08112e-23	0.281562	0.375	0.955	1.15967e-18	6	RBM8A
FKBP31	8.24302e-23	0.365863	0.375	0.955	1.57194e-18	6	FKBP3
NDC80	8.50324e-23	0.452522	0.082	0.299	1.62157e-18	6	NDC80
PTTG12	9.51477e-23	0.450531	0.35	0.881	1.81447e-18	6	PTTG1
HMGB31	1.04027e-22	0.405337	0.367	0.94	1.98379e-18	6	HMGB3
TTK	1.11223e-22	0.389004	0.073	0.282	2.12101e-18	6	TTK
CCNB12	7.52871e-22	0.838211	0.263	0.668	1.43573e-17	6	CCNB1
FKBP1A1	1.3067e-21	0.289512	0.378	0.957	2.49188e-17	6	FKBP1A
TKT1	2.67503e-21	0.56885	0.365	0.926	5.10128e-17	6	TKT
CLIC11	1.57684e-20	0.279116	0.393	0.965	3.00704e-16	6	CLIC1
EIF4G21	2.98568e-20	0.372981	0.382	0.959	5.6937e-16	6	EIF4G2
CALM11	7.60373e-20	0.264522	0.387	0.954	1.45003e-15	6	CALM1
TUBA1C2	2.50206e-19	0.62385	0.353	0.867	4.77143e-15	6	TUBA1C
FUS	3.31031e-19	0.359107	0.387	0.955	6.31276e-15	6	FUS
COPG1	1.16069e-18	0.300203	0.043	0.2	2.21344e-14	6	COPG1
XRCC61	1.92567e-17	0.697279	0.377	0.922	3.67225e-13	6	XRCC6
YWHAE1	3.13204e-17	0.44818	0.682	0.986	5.97281e-13	6	YWHAE
PSMB31	3.7751e-17	0.452561	0.388	0.947	7.19912e-13	6	PSMB3
MORF4L11	5.84477e-17	0.53171	0.662	0.979	1.1146e-12	6	MORF4L1
TPM11	1.49334e-16	0.337508	0.398	0.948	2.84781e-12	6	TPM1
YWHAQ1	7.684e-16	0.358103	0.407	0.966	1.46534e-11	6	YWHAQ
PSIP11	8.36225e-16	0.496011	0.393	0.946	1.59468e-11	6	PSIP1
ATP5F1A1	3.67125e-15	0.306451	0.407	0.962	7.00107e-11	6	ATP5F1A
RBMX3	2.81572e-14	0.348714	0.408	0.962	5.36958e-10	6	RBMX
C1QBP1	2.87875e-14	0.307103	0.408	0.959	5.48978e-10	6	C1QBP
SRP141	1.03486e-13	0.318247	0.757	0.989	1.97348e-09	6	SRP14
HSPA81	2.20081e-13	0.563462	0.662	0.983	4.19695e-09	6	HSPA8
H2AFZ1	2.33847e-13	0.26666	0.882	0.992	4.45947e-09	6	H2AFZ
SSBP11	6.78252e-13	0.360934	0.413	0.957	1.29343e-08	6	SSBP1
UCHL11	2.86614e-12	0.456554	0.413	0.956	5.46572e-08	6	UCHL1
CCT31	4.77788e-12	0.562772	0.41	0.958	9.11142e-08	6	CCT3
HNRNPK1	3.76566e-11	0.613905	0.615	0.978	7.1811e-07	6	HNRNPK
VIM2	5.3244e-11	0.355528	0.42	0.922	1.01536e-06	6	VIM
PSMB51	5.50374e-11	0.250362	0.425	0.965	1.04956e-06	6	PSMB5
TRMT1121	2.11302e-10	0.283269	0.433	0.966	4.02953e-06	6	TRMT112
GSTP12	2.68029e-10	0.336593	0.753	0.989	5.11131e-06	6	GSTP1
DDX51	2.34357e-09	0.702864	0.417	0.944	4.46919e-05	6	DDX5
PSMB61	3.56167e-09	0.273478	0.438	0.96	6.79211e-05	6	PSMB6
PSMA41	9.91246e-09	0.588143	0.43	0.959	0.000189031	6	PSMA4
PRDX21	1.2074e-08	0.504299	0.632	0.978	0.000230251	6	PRDX2
BANF11	2.68456e-08	0.269988	0.443	0.966	0.000511946	6	BANF1
RTRAF1	6.85605e-08	0.370109	0.438	0.968	0.00130745	6	RTRAF
JPT12	1.02419e-07	0.328144	0.445	0.95	0.00195313	6	JPT1
TMSB15A2	1.50597e-07	0.370833	0.458	0.953	0.00287189	6	TMSB15A
NCL1	5.86532e-07	0.609208	0.608	0.98	0.0111852	6	NCL
HMGB22	7.77653e-07	0.549868	0.623	0.966	0.0148298	6	HMGB2
HNRNPM1	8.48276e-07	0.598016	0.44	0.96	0.0161766	6	HNRNPM
XRCC51	1.63955e-06	0.67977	0.438	0.952	0.0312662	6	XRCC5
RANBP11	5.67818e-06	0.264968	0.692	0.985	0.108283	6	RANBP1
TUBB4B2	1.44447e-05	0.852703	0.423	0.891	0.275461	6	TUBB4B
ILF21	1.61792e-05	0.581012	0.447	0.953	0.308538	6	ILF2
PSMA71	4.69856e-05	0.305164	0.483	0.971	0.896014	6	PSMA7
SRSF31	0.000826772	0.34344	0.623	0.98	1	6	SRSF3
SNRPF1	0.00184193	0.277461	0.61	0.979	1	6	SNRPF
UBE2C2	0.00324432	0.689614	0.443	0.845	1	6	UBE2C
PKM2	0.00333004	0.723476	0.463	0.935	1	6	PKM
CKS22	0.00344812	0.442555	0.488	0.96	1	6	CKS2
ATP5MF1	0.00497545	0.255522	0.507	0.979	1	6	ATP5MF
HSPD11	0.00685913	0.480651	0.478	0.968	1	6	HSPD1
SNRPD21	0.00689712	0.300025	0.595	0.983	1	6	SNRPD2
PSMB11	0.00863959	0.447984	0.478	0.967	1	6	PSMB1
SNRPD11	0.00929132	0.337455	0.503	0.976	1	6	SNRPD1
PRDX61	0.00956169	0.372938	0.483	0.971	1	6	PRDX6
WLS	7.29838e-259	0.406622	0.661	0.098	1.3918e-254	7	WLS
EMX2	4.38325e-184	0.447825	0.625	0.122	8.35886e-180	7	EMX2
ZNF503	9.09797e-175	0.449085	0.716	0.172	1.73498e-170	7	ZNF503
AC009501.11	6.71155e-158	0.390931	0.705	0.187	1.27989e-153	7	AC009501.1
LGI11	1.68173e-138	0.361393	0.703	0.211	3.20705e-134	7	LGI1
OTX1	9.50701e-128	0.265455	0.571	0.143	1.81299e-123	7	OTX1
CPE2	1.69507e-121	0.521281	0.832	0.35	3.2325e-117	7	CPE
CCDC80	2.31241e-119	0.276907	0.577	0.158	4.40977e-115	7	CCDC80
TPBG2	5.73594e-111	0.584754	0.96	0.582	1.09384e-106	7	TPBG
DMRTA11	5.21541e-109	0.265471	0.528	0.138	9.94578e-105	7	DMRTA1
ATP2B13	1.09698e-106	0.544377	0.987	0.703	2.09194e-102	7	ATP2B1
ZFHX42	1.455e-105	0.353012	0.771	0.31	2.77468e-101	7	ZFHX4
IGDCC31	3.43291e-105	0.39891	0.844	0.41	6.54657e-101	7	IGDCC3
PRTG3	1.88752e-102	0.519649	0.987	0.597	3.59951e-98	7	PRTG
CENPV2	6.02833e-87	0.419387	1	0.867	1.1496e-82	7	CENPV
BSG3	7.99959e-78	0.40056	1	0.842	1.52552e-73	7	BSG
SLC2A11	1.2932e-72	0.33722	0.855	0.506	2.46613e-68	7	SLC2A1
COL2A12	8.26114e-69	0.282584	0.739	0.318	1.5754e-64	7	COL2A1
FZD33	1.95466e-65	0.326623	0.96	0.659	3.72753e-61	7	FZD3
FADS13	1.95592e-64	0.343441	0.966	0.685	3.72995e-60	7	FADS1
FSCN11	1.41278e-63	0.276345	0.983	0.777	2.69417e-59	7	FSCN1
ODC12	2.13437e-63	0.354748	0.872	0.516	4.07024e-59	7	ODC1
CTXN13	4.92673e-62	0.308715	0.916	0.635	9.39528e-58	7	CTXN1
GLI31	2.3107e-61	0.256381	0.752	0.411	4.4065e-57	7	GLI3
BOC	7.56583e-61	0.251012	0.562	0.248	1.4428e-56	7	BOC
NOVA12	1.25006e-57	0.258124	0.863	0.549	2.38387e-53	7	NOVA1
CNTNAP21	9.27415e-54	0.291062	0.973	0.761	1.76858e-49	7	CNTNAP2
MDK3	7.38296e-51	0.286322	1	0.928	1.40793e-46	7	MDK
CXADR2	1.08222e-50	0.283926	0.994	0.774	2.06379e-46	7	CXADR
LAPTM4A3	3.90187e-50	0.304472	0.994	0.806	7.44087e-46	7	LAPTM4A
KTN13	1.04196e-48	0.268188	0.987	0.737	1.98702e-44	7	KTN1
CCND1	8.3661e-48	0.311783	0.943	0.711	1.59542e-43	7	CCND1
NES2	3.39572e-46	0.281256	0.966	0.729	6.47564e-42	7	NES
PDIA61	1.71429e-39	0.254396	0.998	0.804	3.26914e-35	7	PDIA6
SERPINH11	8.06817e-39	0.26201	0.954	0.727	1.5386e-34	7	SERPINH1
CENPF1	2.41303e-37	0.307021	0.964	0.754	4.60164e-33	7	CENPF
UBE2S3	3.47547e-31	0.280725	0.973	0.744	6.62772e-27	7	UBE2S
FGFBP32	1.70066e-27	0.256142	0.817	0.574	3.24316e-23	7	FGFBP3
HIST1H4C2	4.54961e-12	0.300603	0.979	0.867	8.6761e-08	7	HIST1H4C
FABP1	0	4.06703	0.455	0	0	8	FABP1
PHGR1	0	3.0626	0.673	0.001	0	8	PHGR1
LGALS4	0	2.6	0.564	0.003	0	8	LGALS4
CCL20	0	2.25696	0.309	0	0	8	CCL20
AREG	0	2.23412	0.473	0	0	8	AREG
CEACAM6	0	2.14244	0.364	0	0	8	CEACAM6
UCA1	0	1.98787	0.291	0	0	8	UCA1
PIGR	0	1.97557	0.309	0	0	8	PIGR
AGR2	0	1.61114	0.255	0	0	8	AGR2
TSPAN1	9.28254e-302	1.93896	0.255	0	1.77018e-297	8	TSPAN1
KRT20	1.94162e-277	1.5911	0.218	0	3.70267e-273	8	KRT20
IFI27	3.48424e-268	3.59234	0.764	0.019	6.64444e-264	8	IFI27
TSPAN8	1.73877e-240	2.01743	0.327	0.002	3.31584e-236	8	TSPAN8
GPX2	3.01223e-233	2.52806	0.545	0.01	5.74432e-229	8	GPX2
S100A14	6.73351e-169	1.91239	0.345	0.005	1.28408e-164	8	S100A14
PI3	2.71655e-148	1.30511	0.145	0	5.18046e-144	8	PI3
CEACAM5	1.30204e-139	0.879397	0.109	0	2.48299e-135	8	CEACAM5
HSPA6	1.22105e-119	1.1293	0.109	0	2.32855e-115	8	HSPA6
XIST	1.22105e-119	0.900208	0.109	0	2.32855e-115	8	XIST
C15orf48	3.57216e-115	1.28792	0.182	0.002	6.8121e-111	8	C15orf48
LGALS3	2.78202e-83	3.18658	0.691	0.065	5.30531e-79	8	LGALS3
CLDN4	9.70817e-71	2.41779	0.545	0.045	1.85135e-66	8	CLDN4
IL32	1.31464e-68	1.87893	0.309	0.013	2.50701e-64	8	IL32
S100A101	3.58974e-64	3.41444	0.891	0.167	6.84564e-60	8	S100A10
FXYD3	3.1155e-59	2.58761	0.382	0.025	5.94127e-55	8	FXYD3
NUPR1	4.43196e-46	1.18159	0.164	0.005	8.45175e-42	8	NUPR1
S100A6	4.67396e-43	4.20441	1	0.479	8.91325e-39	8	S100A6
ADIRF	4.68708e-41	1.42491	0.182	0.008	8.93826e-37	8	ADIRF
EPCAM1	1.71391e-33	3.06753	0.764	0.235	3.26843e-29	8	EPCAM
CXCL1	5.59387e-33	1.19385	0.127	0.005	1.06675e-28	8	CXCL1
ANXA2	5.00942e-29	2.57854	0.618	0.156	9.55297e-25	8	ANXA2
PLEK2	1.36986e-28	0.846859	0.109	0.004	2.61232e-24	8	PLEK2
TMSB4X2	2.33682e-27	1.2225	0.982	0.993	4.45632e-23	8	TMSB4X
TMEM176B	1.16293e-26	1.31502	0.2	0.015	2.21771e-22	8	TMEM176B
MT1E1	7.21648e-26	2.11948	0.382	0.059	1.37618e-21	8	MT1E
PLAC8	2.58893e-25	1.19646	0.127	0.006	4.93708e-21	8	PLAC8
CXCL14	3.7707e-22	1.42856	0.236	0.026	7.19072e-18	8	CXCL14
FTH1	6.78122e-22	0.917078	0.982	0.982	1.29318e-17	8	FTH1
CEACAM1	8.52272e-21	1.33376	0.164	0.013	1.62528e-16	8	CEACAM1
S100A11	2.03221e-19	2.62144	0.673	0.3	3.87543e-15	8	S100A11
LCN2	4.88239e-18	1.415	0.127	0.009	9.31072e-14	8	LCN2
B2M	4.90269e-17	2.87699	0.764	0.567	9.34944e-13	8	B2M
RPL211	1.80496e-16	1.32885	1	0.997	3.44205e-12	8	RPL21
RPL81	2.98595e-16	0.557563	1	0.994	5.6942e-12	8	RPL8
MT-ND45	7.11073e-16	0.858142	0.945	0.842	1.35602e-11	8	MT-ND4
MT1G1	2.15222e-15	2.02584	0.291	0.056	4.10429e-11	8	MT1G
RPL71	2.84479e-14	0.543415	0.982	0.995	5.42502e-10	8	RPL7
KRT81	5.12187e-14	2.36304	0.764	0.743	9.7674e-10	8	KRT8
PSMA12	7.3714e-14	0.250245	0.145	0.852	1.40573e-09	8	PSMA1
SMIM26	1.1279e-13	0.308354	0.109	0.769	2.1509e-09	8	SMIM26
SNHG82	4.14452e-13	0.326981	0.091	0.716	7.9036e-09	8	SNHG8
GANAB3	4.6838e-13	0.260648	0.055	0.642	8.932e-09	8	GANAB
PLP2	5.14997e-13	1.72477	0.291	0.065	9.82099e-09	8	PLP2
EBPL	7.31372e-13	0.485274	0.091	0.709	1.39473e-08	8	EBPL
NSA21	1.16802e-12	0.40366	0.145	0.817	2.22742e-08	8	NSA2
SYF22	1.69301e-12	0.266514	0.109	0.735	3.22856e-08	8	SYF2
MYDGF1	2.20566e-12	0.275233	0.109	0.732	4.2062e-08	8	MYDGF
ARF41	2.56138e-12	0.300797	0.109	0.73	4.88454e-08	8	ARF4
BNIP3L3	2.59793e-12	0.303703	0.055	0.62	4.95426e-08	8	BNIP3L
MAP1LC3B	3.2888e-12	0.298315	0.109	0.727	6.27174e-08	8	MAP1LC3B
LMAN2	3.7555e-12	0.375334	0.109	0.725	7.16174e-08	8	LMAN2
ARPC51	3.81757e-12	0.253714	0.127	0.762	7.28012e-08	8	ARPC5
CAPZA21	4.30163e-12	0.357468	0.109	0.723	8.2032e-08	8	CAPZA2
CSNK2A11	5.19934e-12	0.314004	0.091	0.684	9.91514e-08	8	CSNK2A1
DNPH1	6.4468e-12	0.260291	0.127	0.755	1.22941e-07	8	DNPH1
CLDN3	6.95675e-12	2.45364	0.527	0.249	1.32665e-07	8	CLDN3
SQLE1	7.26338e-12	0.273803	0.073	0.642	1.38513e-07	8	SQLE
ATRAID	7.40509e-12	0.349026	0.127	0.754	1.41215e-07	8	ATRAID
TSC22D12	8.14288e-12	0.344715	0.145	0.791	1.55285e-07	8	TSC22D1
CDC371	8.88354e-12	0.43486	0.145	0.79	1.69409e-07	8	CDC37
GUK11	9.65408e-12	0.306782	0.164	0.83	1.84103e-07	8	GUK1
NDUFA82	1.16818e-11	0.261239	0.109	0.709	2.22771e-07	8	NDUFA8
UBXN41	1.59396e-11	0.452532	0.109	0.705	3.03969e-07	8	UBXN4
IMP3	1.65926e-11	0.314059	0.145	0.782	3.16422e-07	8	IMP3
TSPAN62	2.00048e-11	0.354797	0.109	0.703	3.81492e-07	8	TSPAN6
ADRM12	2.38462e-11	0.295937	0.164	0.815	4.54747e-07	8	ADRM1
SECISBP2	2.46126e-11	0.258199	0.073	0.626	4.69363e-07	8	SECISBP2
PRDX32	2.53911e-11	0.293562	0.182	0.857	4.84209e-07	8	PRDX3
ITPA1	2.5816e-11	0.345985	0.091	0.662	4.92312e-07	8	ITPA
RPL26L11	3.01445e-11	0.303986	0.127	0.734	5.74856e-07	8	RPL26L1
VAPA1	3.13664e-11	0.393199	0.127	0.734	5.98158e-07	8	VAPA
UXT1	3.31942e-11	0.319469	0.164	0.812	6.33014e-07	8	UXT
WDR341	3.93166e-11	0.274704	0.109	0.693	7.49767e-07	8	WDR34
PSMC42	4.17234e-11	0.296177	0.127	0.729	7.95666e-07	8	PSMC4
PTS1	4.28848e-11	0.336542	0.055	0.582	8.17813e-07	8	PTS
KRT182	4.37003e-11	2.24732	0.727	0.767	8.33366e-07	8	KRT18
DYNLRB11	4.60111e-11	0.262527	0.182	0.848	8.77431e-07	8	DYNLRB1
MRPS18C1	4.60472e-11	0.372926	0.145	0.767	8.7812e-07	8	MRPS18C
PSMD72	4.78785e-11	0.258049	0.164	0.805	9.13043e-07	8	PSMD7
HSF11	4.80531e-11	0.259808	0.073	0.617	9.16372e-07	8	HSF1
LMO7	4.9553e-11	1.03438	0.127	0.016	9.44975e-07	8	LMO7
SAR1A1	5.50475e-11	0.294945	0.073	0.614	1.04976e-06	8	SAR1A
TIMM9	5.54639e-11	0.410542	0.073	0.615	1.0577e-06	8	TIMM9
SNX31	5.86006e-11	0.488865	0.145	0.765	1.11751e-06	8	SNX3
AKR1A11	7.157e-11	0.31465	0.164	0.8	1.36484e-06	8	AKR1A1
RAB2A1	8.29681e-11	0.452035	0.109	0.682	1.5822e-06	8	RAB2A
SYNCRIP1	8.59503e-11	0.309214	0.145	0.758	1.63907e-06	8	SYNCRIP
PSMD42	8.64133e-11	0.335572	0.182	0.836	1.6479e-06	8	PSMD4
NAA101	9.69306e-11	0.301162	0.164	0.796	1.84847e-06	8	NAA10
C4orf31	1.00985e-10	0.263699	0.182	0.836	1.92578e-06	8	C4orf3
STIP11	1.3444e-10	0.442154	0.127	0.713	2.56377e-06	8	STIP1
MRPL341	1.49812e-10	0.470992	0.109	0.674	2.85692e-06	8	MRPL34
DMAC12	1.67575e-10	0.441347	0.164	0.788	3.19566e-06	8	DMAC1
CHCHD2	1.75473e-10	1.95	0.527	0.277	3.34627e-06	8	CHCHD2
ACTR31	1.81506e-10	0.310484	0.091	0.633	3.46132e-06	8	ACTR3
PRR131	1.82569e-10	0.325785	0.145	0.748	3.48159e-06	8	PRR13
CSNK2B2	1.84649e-10	0.39879	0.182	0.826	3.52126e-06	8	CSNK2B
SMC1A1	1.87592e-10	0.341427	0.091	0.633	3.57739e-06	8	SMC1A
SUGT12	1.92772e-10	0.292936	0.127	0.707	3.67617e-06	8	SUGT1
HLA-B	2.08767e-10	2.17981	0.545	0.305	3.98118e-06	8	HLA-B
POLR2H1	2.27375e-10	0.296269	0.164	0.783	4.33604e-06	8	POLR2H
COX20	2.29273e-10	0.273461	0.127	0.705	4.37223e-06	8	COX20
STOML22	2.33787e-10	0.267508	0.2	0.865	4.45832e-06	8	STOML2
PTP4A1	2.3877e-10	0.326904	0.109	0.667	4.55334e-06	8	PTP4A1
UFC12	2.45566e-10	0.288597	0.2	0.864	4.68295e-06	8	UFC1
METTL52	2.57962e-10	0.486584	0.127	0.704	4.91933e-06	8	METTL5
SDCBP2	2.75538e-10	0.293572	0.109	0.664	5.25452e-06	8	SDCBP
MAGOHB2	2.95663e-10	0.276539	0.091	0.627	5.6383e-06	8	MAGOHB
IFITM3	2.95935e-10	1.95547	0.727	0.844	5.64349e-06	8	IFITM3
BUD23	3.1483e-10	0.367165	0.091	0.626	6.00381e-06	8	BUD23
MRPS18B1	3.32214e-10	0.325061	0.109	0.662	6.33531e-06	8	MRPS18B
ACTG12	3.38784e-10	0.816172	0.836	0.97	6.46062e-06	8	ACTG1
IPO71	3.46532e-10	0.283766	0.055	0.552	6.60836e-06	8	IPO7
P4HB3	3.84807e-10	0.571139	0.164	0.776	7.33827e-06	8	P4HB
PLPP51	3.97569e-10	0.256311	0.055	0.55	7.58163e-06	8	PLPP5
TSPAN33	4.29261e-10	0.337236	0.091	0.622	8.186e-06	8	TSPAN3
GPI1	4.5402e-10	0.33908	0.073	0.584	8.65816e-06	8	GPI
RNF1141	4.95849e-10	0.325341	0.073	0.583	9.45585e-06	8	RNF114
PUF601	4.96294e-10	0.404569	0.164	0.769	9.46432e-06	8	PUF60
C8orf59	5.38092e-10	0.38187	0.164	0.771	1.02614e-05	8	C8orf59
EIF3D2	5.61883e-10	0.436274	0.164	0.769	1.07151e-05	8	EIF3D
EBP2	6.17426e-10	0.383937	0.145	0.729	1.17743e-05	8	EBP
CDK16	6.38276e-10	0.358526	0.091	0.616	1.21719e-05	8	CDK16
ACBD61	7.32605e-10	0.298073	0.091	0.613	1.39708e-05	8	ACBD6
ESD2	7.4965e-10	0.343369	0.145	0.725	1.42958e-05	8	ESD
GLG11	8.07783e-10	0.271222	0.055	0.54	1.54044e-05	8	GLG1
CRTAP	8.24812e-10	0.264049	0.073	0.575	1.57292e-05	8	CRTAP
DCAF132	8.48474e-10	0.310185	0.109	0.647	1.61804e-05	8	DCAF13
CD242	8.87139e-10	1.0053	0.8	0.932	1.69177e-05	8	CD24
LEPROTL1	9.12304e-10	0.41496	0.091	0.61	1.73976e-05	8	LEPROTL1
PPIB2	9.91334e-10	0.421641	0.182	0.803	1.89047e-05	8	PPIB
LSR1	1.05002e-09	0.275452	0.073	0.572	2.00238e-05	8	LSR
EXOSC41	1.06166e-09	0.260585	0.091	0.607	2.02459e-05	8	EXOSC4
MRPS161	1.07995e-09	0.426301	0.164	0.761	2.05946e-05	8	MRPS16
PSMG12	1.11895e-09	0.306025	0.091	0.607	2.13384e-05	8	PSMG1
SERPINB1	1.12679e-09	1.55077	0.255	0.065	2.14879e-05	8	SERPINB1
KDELR2	1.15158e-09	0.38956	0.145	0.72	2.19607e-05	8	KDELR2
NSMCE4A2	1.16077e-09	0.268255	0.109	0.643	2.21359e-05	8	NSMCE4A
DDX39A1	1.21553e-09	0.306331	0.127	0.679	2.31801e-05	8	DDX39A
MRPL452	1.34477e-09	0.319408	0.091	0.604	2.56449e-05	8	MRPL45
TMEM2301	1.35931e-09	0.402284	0.2	0.839	2.5922e-05	8	TMEM230
COPS52	1.39891e-09	0.390422	0.091	0.604	2.66772e-05	8	COPS5
BOLA31	1.46211e-09	0.327965	0.127	0.678	2.78824e-05	8	BOLA3
DUT1	1.47118e-09	0.382305	0.182	0.794	2.80553e-05	8	DUT
ADI11	1.47335e-09	0.391084	0.145	0.716	2.80968e-05	8	ADI1
SARAF2	1.53807e-09	0.402726	0.164	0.755	2.9331e-05	8	SARAF
CPNE12	1.58607e-09	0.448731	0.109	0.638	3.02464e-05	8	CPNE1
TMEM111	1.67477e-09	0.379786	0.091	0.601	3.19379e-05	8	TMEM11
ZNF326	1.72115e-09	0.290076	0.091	0.6	3.28222e-05	8	ZNF326
ITM2B1	1.74682e-09	0.433913	0.109	0.637	3.33118e-05	8	ITM2B
UBE2B	1.76371e-09	0.312477	0.055	0.528	3.36339e-05	8	UBE2B
COMMD12	1.76492e-09	0.300929	0.073	0.564	3.3657e-05	8	COMMD1
CCT72	1.78603e-09	0.277574	0.2	0.828	3.40595e-05	8	CCT7
APMAP2	1.86045e-09	0.352163	0.055	0.527	3.54788e-05	8	APMAP
GOT2	1.87215e-09	0.259349	0.073	0.563	3.5702e-05	8	GOT2
TSTD12	1.92565e-09	0.365352	0.145	0.712	3.67222e-05	8	TSTD1
TRAPPC6A	2.01905e-09	0.522181	0.145	0.711	3.85033e-05	8	TRAPPC6A
MRPS101	2.0485e-09	0.261765	0.073	0.561	3.90649e-05	8	MRPS10
SRA1	2.09159e-09	0.473328	0.109	0.634	3.98866e-05	8	SRA1
DTD11	2.14735e-09	0.258724	0.109	0.633	4.095e-05	8	DTD1
POLR2K1	2.18552e-09	0.556671	0.182	0.789	4.16778e-05	8	POLR2K
YWHAZ2	2.28771e-09	0.314794	0.2	0.831	4.36266e-05	8	YWHAZ
NOL72	2.32997e-09	0.55692	0.164	0.748	4.44325e-05	8	NOL7
IFT20	2.38045e-09	0.264159	0.055	0.523	4.53951e-05	8	IFT20
REXO22	2.39028e-09	0.28474	0.109	0.632	4.55826e-05	8	REXO2
ACTN4	2.42234e-09	0.272912	0.073	0.559	4.6194e-05	8	ACTN4
UFD11	2.60541e-09	0.436585	0.109	0.631	4.96852e-05	8	UFD1
NOB11	2.69822e-09	0.607011	0.109	0.631	5.14551e-05	8	NOB1
PSMD132	2.83342e-09	0.284738	0.127	0.665	5.40333e-05	8	PSMD13
NDUFAF42	3.14434e-09	0.298487	0.055	0.519	5.99625e-05	8	NDUFAF4
TMED3	3.24306e-09	0.454153	0.073	0.554	6.18451e-05	8	TMED3
SPTSSA1	3.27212e-09	0.435719	0.109	0.627	6.23994e-05	8	SPTSSA
MTHFD21	3.5091e-09	0.311613	0.091	0.589	6.69185e-05	8	MTHFD2
TMEM14B1	3.54149e-09	0.313118	0.2	0.823	6.75361e-05	8	TMEM14B
DDX272	3.55493e-09	0.269155	0.073	0.553	6.77925e-05	8	DDX27
CCDC252	3.586e-09	0.499741	0.145	0.701	6.83851e-05	8	CCDC25
IER3	3.5892e-09	1.775	0.273	0.077	6.8446e-05	8	IER3
SPINT23	3.62658e-09	0.442075	0.145	0.702	6.91589e-05	8	SPINT2
SDF2L11	3.75622e-09	0.276212	0.109	0.625	7.16311e-05	8	SDF2L1
MKRN1	3.81026e-09	0.469823	0.091	0.588	7.26617e-05	8	MKRN1
SELENOS1	3.93578e-09	0.551269	0.091	0.588	7.50553e-05	8	SELENOS
BZW21	3.98267e-09	0.515958	0.127	0.662	7.59495e-05	8	BZW2
TIAL1	4.00435e-09	0.345858	0.073	0.551	7.63629e-05	8	TIAL1
GTF2F22	4.14814e-09	0.405419	0.109	0.623	7.91051e-05	8	GTF2F2
RPS182	4.3439e-09	0.34181	1	0.999	8.28381e-05	8	RPS18
CNIH1	4.48607e-09	0.365692	0.091	0.585	8.55493e-05	8	CNIH1
EBNA1BP22	4.62477e-09	0.43488	0.145	0.697	8.81943e-05	8	EBNA1BP2
PFDN21	4.7229e-09	0.468817	0.2	0.817	9.00657e-05	8	PFDN2
CXCL3	4.90231e-09	1.50318	0.164	0.03	9.34871e-05	8	CXCL3
ABRACL1	5.31193e-09	0.286684	0.218	0.856	0.000101298	8	ABRACL
THOC72	5.83048e-09	0.342506	0.164	0.732	0.000111187	8	THOC7
ACTR21	5.94806e-09	0.348041	0.091	0.581	0.000113429	8	ACTR2
VPS352	6.29963e-09	0.256126	0.091	0.579	0.000120134	8	VPS35
RPN22	7.05029e-09	0.448699	0.145	0.691	0.000134449	8	RPN2
ZDHHC3	7.19534e-09	0.325312	0.055	0.506	0.000137215	8	ZDHHC3
HSPH1	7.28201e-09	0.320653	0.073	0.541	0.000138868	8	HSPH1
CHMP4A1	7.38882e-09	0.419275	0.091	0.577	0.000140905	8	CHMP4A
EPC1	7.60261e-09	0.35179	0.036	0.469	0.000144982	8	EPC1
RPS4X1	7.93727e-09	0.466771	0.982	0.991	0.000151364	8	RPS4X
NDUFS21	8.46081e-09	0.483214	0.127	0.649	0.000161348	8	NDUFS2
GLRX5	9.17563e-09	0.546153	0.109	0.611	0.000174979	8	GLRX5
MRPS91	9.27946e-09	0.260528	0.073	0.537	0.000176959	8	MRPS9
UQCC31	9.72388e-09	0.409306	0.127	0.647	0.000185434	8	UQCC3
UBE2A2	9.75653e-09	0.307498	0.091	0.573	0.000186057	8	UBE2A
SSB2	1.10012e-08	0.314755	0.236	0.88	0.000209792	8	SSB
HADHA2	1.10136e-08	0.402064	0.109	0.607	0.000210029	8	HADHA
C14orf1192	1.17744e-08	0.544942	0.127	0.644	0.000224538	8	C14orf119
ITM2C3	1.27667e-08	0.494844	0.127	0.643	0.000243461	8	ITM2C
TMEM134	1.28098e-08	0.433305	0.127	0.643	0.000244283	8	TMEM134
ANP32B3	1.28618e-08	0.277234	0.145	0.68	0.000245274	8	ANP32B
SEPHS21	1.29081e-08	0.265526	0.055	0.496	0.000246157	8	SEPHS2
SSR1	1.53962e-08	0.285235	0.073	0.529	0.000293605	8	SSR1
DPM12	1.63965e-08	0.274796	0.091	0.564	0.000312681	8	DPM1
SSR42	1.74567e-08	0.352603	0.218	0.839	0.0003329	8	SSR4
PIGF	1.775e-08	0.475375	0.073	0.527	0.000338493	8	PIGF
MPHOSPH62	1.84306e-08	0.265241	0.055	0.49	0.000351472	8	MPHOSPH6
FLYWCH2	1.95433e-08	0.250061	0.055	0.489	0.000372691	8	FLYWCH2
BRMS1	2.07251e-08	0.480446	0.091	0.561	0.000395227	8	BRMS1
UBE2G2	2.2342e-08	0.290813	0.073	0.523	0.000426062	8	UBE2G2
LDHA2	2.37648e-08	2.14848	0.673	0.715	0.000453195	8	LDHA
CSKMT1	2.58268e-08	0.287074	0.055	0.485	0.000492518	8	CSKMT
FAM177A1	2.58545e-08	0.454365	0.091	0.557	0.000493044	8	FAM177A1
CFAP2983	2.59735e-08	0.339723	0.091	0.557	0.000495314	8	CFAP298
EIF2S11	2.69884e-08	0.450345	0.091	0.556	0.00051467	8	EIF2S1
BAG62	2.72597e-08	0.484927	0.091	0.556	0.000519842	8	BAG6
RUVBL22	2.75615e-08	0.517776	0.127	0.63	0.000525598	8	RUVBL2
RAB1B	3.02805e-08	0.268621	0.055	0.482	0.00057745	8	RAB1B
MCTS11	3.09487e-08	0.48884	0.091	0.554	0.000590192	8	MCTS1
RAD23A	3.30516e-08	0.482975	0.164	0.704	0.000630295	8	RAD23A
PCNA1	3.46209e-08	0.403504	0.182	0.74	0.00066022	8	PCNA
HM131	3.55916e-08	0.313259	0.109	0.588	0.000678731	8	HM13
UCHL32	3.57884e-08	0.486145	0.109	0.588	0.000682484	8	UCHL3
PDIA62	3.6382e-08	0.360005	0.218	0.825	0.000693805	8	PDIA6
SCD4	3.68301e-08	0.462339	0.145	0.664	0.00070235	8	SCD
NME32	3.97136e-08	0.481751	0.109	0.587	0.000757338	8	NME3
MT2A1	4.08812e-08	1.68593	0.291	0.097	0.000779604	8	MT2A
TMEM1233	4.43587e-08	0.582945	0.145	0.66	0.000845921	8	TMEM123
TAF1D1	4.63983e-08	0.532995	0.127	0.621	0.000884816	8	TAF1D
MGST33	4.73476e-08	0.265146	0.236	0.849	0.000902919	8	MGST3
TMEM205	4.77967e-08	0.435029	0.091	0.547	0.000911483	8	TMEM205
LAMP1	5.00245e-08	0.396197	0.073	0.509	0.000953968	8	LAMP1
TMX2	5.20427e-08	0.456071	0.091	0.545	0.000992454	8	TMX2
DCXR	5.24182e-08	0.516021	0.182	0.736	0.000999614	8	DCXR
CLPP	5.28865e-08	0.609889	0.164	0.696	0.00100855	8	CLPP
RPIA1	5.37325e-08	0.360516	0.055	0.472	0.00102468	8	RPIA
TATDN12	5.86253e-08	0.56915	0.127	0.617	0.00111798	8	TATDN1
GOLGA4	6.09866e-08	0.414767	0.073	0.506	0.00116301	8	GOLGA4
FKBP101	7.03228e-08	0.438695	0.091	0.54	0.00134106	8	FKBP10
TMEM9	7.54739e-08	0.294547	0.073	0.502	0.00143929	8	TMEM9
CKLF	7.75551e-08	0.344099	0.073	0.502	0.00147898	8	CKLF
ZKSCAN12	7.97159e-08	0.358032	0.073	0.501	0.00152018	8	ZKSCAN1
SPCS3	8.07031e-08	0.31386	0.055	0.465	0.00153901	8	SPCS3
ATP2A21	8.12908e-08	0.363345	0.055	0.465	0.00155022	8	ATP2A2
LAMTOR51	8.78828e-08	0.533501	0.2	0.767	0.00167593	8	LAMTOR5
FDX1	9.729e-08	0.315312	0.073	0.498	0.00185532	8	FDX1
SCFD11	9.86664e-08	0.341383	0.055	0.462	0.00188157	8	SCFD1
IDH3G2	1.00438e-07	0.350212	0.073	0.497	0.00191535	8	IDH3G
USP34	1.03234e-07	0.300883	0.036	0.426	0.00196866	8	USP34
ECHS11	1.06548e-07	0.485849	0.218	0.805	0.00203187	8	ECHS1
MIEN1	1.19682e-07	0.531245	0.127	0.604	0.00228234	8	MIEN1
MRPL211	1.23132e-07	0.604007	0.2	0.761	0.00234814	8	MRPL21
EIF3J2	1.23699e-07	0.554213	0.2	0.76	0.00235893	8	EIF3J
EFNA1	1.29204e-07	1.29493	0.127	0.022	0.00246392	8	EFNA1
NIFK2	1.32164e-07	0.602816	0.164	0.679	0.00252037	8	NIFK
ZFP36L22	1.37898e-07	0.365603	0.091	0.528	0.00262971	8	ZFP36L2
ARPC32	1.39112e-07	0.353248	0.255	0.884	0.00265287	8	ARPC3
AKIP1	1.47057e-07	0.397376	0.073	0.491	0.00280438	8	AKIP1
NDUFA91	1.4986e-07	0.418153	0.091	0.526	0.00285783	8	NDUFA9
PPP6C1	1.53835e-07	0.356482	0.073	0.49	0.00293364	8	PPP6C
SYAP11	1.6432e-07	0.435204	0.091	0.525	0.00313358	8	SYAP1
CISD11	1.71562e-07	0.655231	0.127	0.598	0.00327169	8	CISD1
MSMO11	1.73221e-07	0.273038	0.073	0.487	0.00330332	8	MSMO1
ECI24	1.74981e-07	0.257923	0.055	0.452	0.00333689	8	ECI2
PNRC12	1.8329e-07	0.335848	0.055	0.451	0.00349535	8	PNRC1
ETFA2	1.9814e-07	0.569218	0.109	0.558	0.00377853	8	ETFA
SDHD2	2.0311e-07	0.534073	0.127	0.595	0.00387331	8	SDHD
TMED92	2.04642e-07	0.578167	0.2	0.752	0.00390253	8	TMED9
SLC25A391	2.08212e-07	0.415778	0.218	0.793	0.00397061	8	SLC25A39
ZNRD1	2.16602e-07	0.483501	0.091	0.52	0.00413059	8	ZNRD1
C5orf15	2.23021e-07	0.281924	0.055	0.447	0.00425302	8	C5orf15
TMSB101	2.24724e-07	0.437423	0.945	0.985	0.00428549	8	TMSB10
CDK5RAP31	2.24868e-07	0.501575	0.091	0.519	0.00428823	8	CDK5RAP3
UPP12	2.25872e-07	0.332548	0.073	0.483	0.00430739	8	UPP1
PMPCB2	2.37872e-07	0.383037	0.091	0.518	0.00453623	8	PMPCB
RPN1	2.38548e-07	0.271273	0.055	0.446	0.00454911	8	RPN1
UBN1	2.42103e-07	0.279112	0.055	0.446	0.0046169	8	UBN1
PRDX42	2.48667e-07	0.645709	0.2	0.749	0.00474208	8	PRDX4
MITD11	2.52207e-07	0.270103	0.055	0.445	0.0048096	8	MITD1
PRMT52	2.59382e-07	0.446038	0.091	0.516	0.00494641	8	PRMT5
CHP1	2.65452e-07	0.282753	0.055	0.444	0.00506216	8	CHP1
DDX181	2.65565e-07	0.60387	0.218	0.787	0.00506432	8	DDX18
C1orf43	2.74031e-07	0.602254	0.218	0.789	0.00522577	8	C1orf43
RRP92	3.03552e-07	0.291788	0.055	0.442	0.00578874	8	RRP9
CAP11	3.03569e-07	0.710171	0.2	0.745	0.00578907	8	CAP1
GHITM1	3.05497e-07	0.649368	0.2	0.744	0.00582583	8	GHITM
BOP11	3.18134e-07	0.476921	0.073	0.477	0.00606682	8	BOP1
NDUFA131	3.25774e-07	0.283612	0.255	0.867	0.00621252	8	NDUFA13
AUP1	3.40528e-07	0.593473	0.145	0.623	0.00649387	8	AUP1
NAA202	3.45516e-07	0.373953	0.073	0.475	0.00658899	8	NAA20
GGNBP2	3.50211e-07	0.308355	0.055	0.439	0.00667852	8	GGNBP2
NUCB1	3.93121e-07	0.482215	0.091	0.509	0.00749682	8	NUCB1
CIR11	4.05499e-07	0.290198	0.055	0.437	0.00773286	8	CIR1
S100A131	4.15015e-07	0.544682	0.236	0.822	0.00791434	8	S100A13
CD3201	4.23556e-07	0.634787	0.127	0.582	0.00807721	8	CD320
ZPR11	4.4375e-07	0.256098	0.073	0.47	0.00846231	8	ZPR1
GID8	4.74238e-07	0.515438	0.109	0.542	0.00904372	8	GID8
SLC39A7	5.17864e-07	0.34488	0.073	0.468	0.00987567	8	SLC39A7
NRBF2	5.17965e-07	0.274763	0.036	0.397	0.00987759	8	NRBF2
SLC2A12	5.86985e-07	0.60931	0.109	0.538	0.0111938	8	SLC2A1
TMED10	6.03441e-07	0.804664	0.164	0.651	0.0115076	8	TMED10
MRPL132	6.05488e-07	0.702961	0.218	0.773	0.0115467	8	MRPL13
ETV42	6.28248e-07	0.291791	0.055	0.429	0.0119807	8	ETV4
MRPL162	6.28407e-07	0.365893	0.091	0.5	0.0119837	8	MRPL16
ARL6IP4	6.73231e-07	0.46168	0.255	0.857	0.0128385	8	ARL6IP4
FKBP43	6.85578e-07	0.523357	0.109	0.535	0.013074	8	FKBP4
CRLS1	6.90221e-07	0.341077	0.055	0.427	0.0131625	8	CRLS1
GOSR2	6.91851e-07	0.253573	0.055	0.427	0.0131936	8	GOSR2
AES2	7.36617e-07	0.330174	0.073	0.461	0.0140473	8	AES
CLTB	7.55285e-07	0.347697	0.073	0.461	0.0144033	8	CLTB
GORASP21	7.93748e-07	0.474835	0.109	0.532	0.0151368	8	GORASP2
AHSA11	8.05126e-07	0.702274	0.164	0.646	0.0153538	8	AHSA1
ATP6V0B2	8.84577e-07	0.682543	0.218	0.766	0.0168689	8	ATP6V0B
NDUFA51	9.16011e-07	0.686651	0.218	0.764	0.0174683	8	NDUFA5
SF3B5	9.26723e-07	0.613602	0.255	0.852	0.0176726	8	SF3B5
PRPSAP11	9.33081e-07	0.280767	0.055	0.421	0.0177938	8	PRPSAP1
PPP2R5C1	9.41057e-07	0.309006	0.073	0.456	0.017946	8	PPP2R5C
NOP582	9.79121e-07	0.598955	0.127	0.565	0.0186718	8	NOP58
RPS212	9.87597e-07	0.501789	0.945	0.968	0.0188335	8	RPS21
FAM162A1	1.0264e-06	0.66465	0.127	0.564	0.0195735	8	FAM162A
SMIM37	1.05064e-06	0.473389	0.091	0.49	0.0200356	8	SMIM37
PTGES21	1.17215e-06	0.283578	0.073	0.452	0.0223529	8	PTGES2
PSMF12	1.17774e-06	0.485655	0.091	0.488	0.0224595	8	PSMF1
MAPKAPK5-AS1	1.18646e-06	0.368391	0.073	0.452	0.0226258	8	MAPKAPK5-AS1
MANF1	1.21918e-06	0.698328	0.2	0.718	0.0232498	8	MANF
PPM1A	1.24025e-06	0.306745	0.055	0.416	0.0236516	8	PPM1A
ATP5F1E	1.24689e-06	0.567588	0.727	0.946	0.0237782	8	ATP5F1E
TMBIM4	1.33906e-06	0.600237	0.109	0.522	0.0255359	8	TMBIM4
CHURC1	1.37309e-06	0.742431	0.109	0.522	0.0261849	8	CHURC1
NDUFB32	1.37459e-06	0.702374	0.236	0.798	0.0262134	8	NDUFB3
NFATC3	1.45237e-06	0.28088	0.036	0.378	0.0276967	8	NFATC3
SLC3A2	1.4877e-06	0.707664	0.145	0.595	0.0283705	8	SLC3A2
RDH11	1.56792e-06	0.335914	0.091	0.483	0.0299002	8	RDH11
DNAJC151	1.59423e-06	0.345906	0.091	0.482	0.030402	8	DNAJC15
UQCRQ1	1.63168e-06	0.30839	0.273	0.882	0.0311161	8	UQCRQ
SERP11	1.67216e-06	0.333196	0.255	0.836	0.0318881	8	SERP1
AIMP21	1.67977e-06	0.520016	0.109	0.517	0.0320332	8	AIMP2
PSME11	1.68017e-06	0.666169	0.109	0.518	0.0320408	8	PSME1
FDPS2	1.70361e-06	0.421071	0.255	0.831	0.0324879	8	FDPS
DSTN2	1.72043e-06	0.281228	0.273	0.879	0.0328085	8	DSTN
MRPL152	1.72052e-06	0.67514	0.2	0.709	0.0328104	8	MRPL15
AK21	1.7304e-06	0.416323	0.109	0.516	0.0329988	8	AK2
EMP2	1.74313e-06	0.430755	0.055	0.409	0.0332415	8	EMP2
YIPF4	1.89333e-06	0.368725	0.055	0.408	0.0361059	8	YIPF4
TIMP11	1.92442e-06	0.957818	0.2	0.709	0.0366987	8	TIMP1
PDCL32	2.00262e-06	0.498165	0.055	0.407	0.0381899	8	PDCL3
CTSC3	2.10226e-06	0.342508	0.145	0.586	0.0400901	8	CTSC
SDAD11	2.15462e-06	0.514162	0.091	0.476	0.0410887	8	SDAD1
CMPK1	2.16361e-06	0.267565	0.055	0.405	0.0412601	8	CMPK1
CTNNBL12	2.19256e-06	0.44348	0.091	0.476	0.0418121	8	CTNNBL1
DSG22	2.1956e-06	0.299471	0.055	0.405	0.0418701	8	DSG2
NBEAL1	2.22693e-06	0.330015	0.055	0.404	0.0424676	8	NBEAL1
PDCD102	2.2834e-06	0.520958	0.091	0.475	0.0435445	8	PDCD10
NDUFB51	2.37319e-06	0.681322	0.218	0.744	0.0452568	8	NDUFB5
CINP1	2.38192e-06	0.283896	0.055	0.403	0.0454232	8	CINP
IGBP1	2.50538e-06	0.958338	0.145	0.585	0.0477775	8	IGBP1
GEMIN71	2.54286e-06	0.55655	0.091	0.473	0.0484924	8	GEMIN7
POLR1D1	2.63709e-06	1.64007	0.655	0.818	0.0502892	8	POLR1D
RAC11	2.66542e-06	0.594179	0.255	0.828	0.0508296	8	RAC1
SCAMP3	2.71936e-06	0.260121	0.036	0.365	0.0518581	8	SCAMP3
CCNL21	2.72017e-06	0.302872	0.055	0.401	0.0518736	8	CCNL2
NIPSNAP21	2.78446e-06	0.327672	0.055	0.4	0.0530997	8	NIPSNAP2
DARS1	2.7971e-06	0.804038	0.164	0.621	0.0533407	8	DARS
DHCR7	2.86393e-06	0.338405	0.055	0.4	0.0546151	8	DHCR7
ORMDL2	2.86948e-06	0.442279	0.091	0.471	0.054721	8	ORMDL2
GMFB	3.09806e-06	0.528455	0.091	0.469	0.05908	8	GMFB
IFT43	3.20425e-06	0.384829	0.073	0.433	0.061105	8	IFT43
PERP2	3.2667e-06	0.843301	0.182	0.657	0.062296	8	PERP
ETFB	3.38017e-06	0.750905	0.164	0.617	0.0644598	8	ETFB
NUP932	3.39584e-06	0.473995	0.055	0.396	0.0647586	8	NUP93
TRA2A1	3.45779e-06	0.535506	0.109	0.503	0.0659401	8	TRA2A
ATP1A1	3.62842e-06	0.557214	0.127	0.539	0.0691941	8	ATP1A1
RNH12	3.65046e-06	0.558554	0.091	0.466	0.0696142	8	RNH1
NPC22	3.66935e-06	0.427942	0.255	0.823	0.0699745	8	NPC2
GPAA1	3.70266e-06	0.402189	0.091	0.466	0.0706096	8	GPAA1
ABHD12	3.78962e-06	0.516935	0.055	0.394	0.072268	8	ABHD12
SFN	4.05823e-06	0.96599	0.127	0.027	0.0773904	8	SFN
RNASEH2B1	4.22933e-06	0.3909	0.091	0.463	0.0806533	8	RNASEH2B
S100A41	4.40097e-06	0.38594	0.073	0.426	0.0839265	8	S100A4
CLDND1	4.4046e-06	0.31551	0.036	0.356	0.0839957	8	CLDND1
FEZ2	4.71992e-06	0.358289	0.091	0.461	0.0900089	8	FEZ2
COPA	4.74599e-06	0.300254	0.055	0.39	0.0905061	8	COPA
EFNA4	4.79523e-06	0.252288	0.036	0.354	0.0914451	8	EFNA4
ASAH1	4.8794e-06	0.386299	0.073	0.424	0.0930501	8	ASAH1
GGA1	4.96842e-06	0.319037	0.018	0.318	0.0947477	8	GGA1
MED81	5.2308e-06	0.269895	0.036	0.353	0.0997514	8	MED8
USP48	5.27853e-06	0.292982	0.036	0.352	0.100662	8	USP48
CD81	5.84484e-06	0.47653	0.073	0.421	0.111461	8	CD81
SUMF2	6.14204e-06	0.346249	0.073	0.419	0.117129	8	SUMF2
UQCRC21	6.18355e-06	0.661165	0.2	0.682	0.11792	8	UQCRC2
GSTK1	6.23054e-06	0.29429	0.055	0.384	0.118816	8	GSTK1
YAE1D11	6.32671e-06	0.327152	0.055	0.384	0.12065	8	YAE1D1
HES13	6.36885e-06	0.349621	0.091	0.454	0.121454	8	HES1
CUX11	6.4774e-06	0.312149	0.055	0.383	0.123524	8	CUX1
GRSF11	6.56879e-06	0.735402	0.127	0.526	0.125267	8	GRSF1
MCL1	6.67194e-06	0.776625	0.182	0.642	0.127234	8	MCL1
CASP6	6.75892e-06	0.401138	0.055	0.383	0.128893	8	CASP6
TMEM248	6.79601e-06	0.32716	0.055	0.382	0.1296	8	TMEM248
LRRFIP2	6.79895e-06	0.339631	0.055	0.382	0.129656	8	LRRFIP2
GATAD1	6.92745e-06	0.372537	0.055	0.382	0.132106	8	GATAD1
MINDY2	7.06787e-06	0.305004	0.036	0.347	0.134784	8	MINDY2
TMEM1412	7.08529e-06	0.806542	0.164	0.601	0.135117	8	TMEM141
PTPN1	7.24152e-06	0.259454	0.036	0.346	0.138096	8	PTPN1
SDC1	7.33913e-06	0.411272	0.073	0.416	0.139957	8	SDC1
HSD17B12	7.41521e-06	0.470838	0.091	0.451	0.141408	8	HSD17B12
PABPC4	7.95277e-06	0.654881	0.109	0.486	0.151659	8	PABPC4
TNFRSF12A2	8.07947e-06	0.423748	0.073	0.414	0.154076	8	TNFRSF12A
UNC50	8.09288e-06	0.380355	0.073	0.414	0.154331	8	UNC50
CCDC47	8.86894e-06	0.409772	0.073	0.412	0.169131	8	CCDC47
TMEM59	9.3477e-06	0.7472	0.2	0.674	0.178261	8	TMEM59
RHOC	9.48284e-06	0.57935	0.091	0.446	0.180838	8	RHOC
MAGT1	9.51807e-06	0.251772	0.036	0.34	0.18151	8	MAGT1
IFRD1	9.87879e-06	0.483586	0.073	0.41	0.188388	8	IFRD1
MTX21	1.00799e-05	0.475755	0.091	0.445	0.192223	8	MTX2
GRPEL11	1.00819e-05	0.366253	0.091	0.445	0.192263	8	GRPEL1
SELENBP1	1.06582e-05	0.675172	0.055	0.373	0.203251	8	SELENBP1
CHMP4B	1.08821e-05	0.701895	0.2	0.671	0.207522	8	CHMP4B
RPL22L11	1.11078e-05	0.330168	0.273	0.837	0.211825	8	RPL22L1
ATP5F1B1	1.14255e-05	0.298727	0.309	0.921	0.217884	8	ATP5F1B
SQSTM11	1.16928e-05	0.741413	0.127	0.515	0.222982	8	SQSTM1
PRSS232	1.18826e-05	0.348081	0.127	0.514	0.226601	8	PRSS23
TMEM251	1.19487e-05	0.32463	0.036	0.336	0.227862	8	TMEM251
PPCDC	1.22524e-05	0.344325	0.036	0.335	0.233654	8	PPCDC
DAP31	1.251e-05	0.637068	0.109	0.477	0.238565	8	DAP3
VARS1	1.26319e-05	0.279429	0.055	0.369	0.240891	8	VARS
EMC3	1.32196e-05	0.309168	0.055	0.369	0.252097	8	EMC3
TOMM5	1.34541e-05	0.524644	0.091	0.439	0.256569	8	TOMM5
ZNF7701	1.36961e-05	0.643702	0.109	0.475	0.261184	8	ZNF770
ISG15	1.39914e-05	0.803906	0.109	0.474	0.266815	8	ISG15
ATP5F1D	1.40768e-05	0.268797	0.291	0.88	0.268444	8	ATP5F1D
TM4SF1	1.52631e-05	1.23998	0.127	0.03	0.291068	8	TM4SF1
IDH23	1.54131e-05	0.722967	0.236	0.744	0.293929	8	IDH2
CAST	1.56547e-05	0.37498	0.055	0.365	0.298535	8	CAST
RPP252	1.73116e-05	0.355435	0.055	0.363	0.330133	8	RPP25
AIG11	1.73554e-05	0.399653	0.055	0.363	0.330968	8	AIG1
PANK3	1.7504e-05	0.297744	0.036	0.328	0.333801	8	PANK3
WDR12	1.7919e-05	0.276799	0.036	0.327	0.341715	8	WDR12
ARL12	1.80776e-05	0.423814	0.091	0.432	0.34474	8	ARL1
PPP1R2	1.86263e-05	0.430735	0.055	0.362	0.355204	8	PPP1R2
SLC2A8	1.89819e-05	0.268976	0.036	0.326	0.361985	8	SLC2A8
ZNF830	1.94305e-05	0.283384	0.036	0.326	0.370539	8	ZNF830
LASP1	2.04032e-05	0.278261	0.055	0.359	0.389088	8	LASP1
PCBD1	2.06768e-05	0.878059	0.236	0.74	0.394307	8	PCBD1
CD164	2.06842e-05	0.847153	0.164	0.578	0.394448	8	CD164
CMAS2	2.2178e-05	0.657913	0.127	0.5	0.422935	8	CMAS
PHF20L11	2.32672e-05	0.423667	0.055	0.357	0.443706	8	PHF20L1
NDUFV12	2.33915e-05	0.741178	0.182	0.613	0.446076	8	NDUFV1
NEU1	2.34465e-05	0.425339	0.055	0.357	0.447125	8	NEU1
ATP6V1H1	2.42275e-05	0.258628	0.036	0.321	0.462018	8	ATP6V1H
ERGIC31	2.53262e-05	0.755617	0.273	0.824	0.482971	8	ERGIC3
NORAD1	2.53416e-05	0.803243	0.164	0.573	0.483265	8	NORAD
ANAPC10	2.67732e-05	0.288621	0.036	0.319	0.510565	8	ANAPC10
TM9SF2	2.67992e-05	0.373932	0.055	0.354	0.511061	8	TM9SF2
CYHR1	2.70213e-05	0.355478	0.055	0.354	0.515297	8	CYHR1
GSS2	2.75051e-05	0.376615	0.055	0.353	0.524523	8	GSS
HSPB12	2.79443e-05	0.671308	0.291	0.865	0.532898	8	HSPB1
BAP1	2.80834e-05	0.277153	0.036	0.318	0.53555	8	BAP1
CD151	2.90208e-05	0.665184	0.145	0.532	0.553428	8	CD151
GATD1	2.90322e-05	0.316735	0.036	0.317	0.553645	8	GATD1
MDH22	3.04123e-05	0.614094	0.273	0.815	0.579963	8	MDH2
COX6C	3.19663e-05	1.06495	0.655	0.902	0.609598	8	COX6C
STAG1	3.22439e-05	0.271656	0.036	0.315	0.614892	8	STAG1
MTHFS	3.25314e-05	0.397193	0.055	0.35	0.620374	8	MTHFS
DPH2	3.28871e-05	0.463417	0.055	0.349	0.627157	8	DPH2
POR	3.38533e-05	0.295953	0.036	0.314	0.645582	8	POR
MRPS281	3.63246e-05	0.340112	0.055	0.347	0.69271	8	MRPS28
ACO2	3.64824e-05	0.355248	0.073	0.382	0.695719	8	ACO2
CDC40	3.74427e-05	0.325731	0.073	0.381	0.714032	8	CDC40
PSMB32	3.91717e-05	0.385473	0.309	0.895	0.747005	8	PSMB3
ALDH22	4.03294e-05	0.519056	0.091	0.415	0.769081	8	ALDH2
UBE2J1	4.08783e-05	0.292207	0.055	0.345	0.779549	8	UBE2J1
COMMD8	4.23991e-05	0.492244	0.073	0.379	0.80855	8	COMMD8
EMC7	4.26503e-05	0.36694	0.091	0.414	0.813342	8	EMC7
CRNDE1	4.36161e-05	0.315183	0.055	0.343	0.831759	8	CRNDE
NEMF	4.37243e-05	0.533584	0.091	0.413	0.833823	8	NEMF
JUN	4.55099e-05	1.792	0.327	0.173	0.867874	8	JUN
HMOX2	4.62908e-05	0.577636	0.091	0.412	0.882766	8	HMOX2
TMEM243	4.63395e-05	0.381823	0.055	0.342	0.883695	8	TMEM243
VMP1	4.82147e-05	0.551227	0.091	0.411	0.919455	8	VMP1
KDSR	5.03139e-05	0.26319	0.036	0.305	0.959486	8	KDSR
NSMCE21	5.17014e-05	0.395004	0.055	0.339	0.985945	8	NSMCE2
EEF1D	5.1896e-05	0.639525	0.673	0.94	0.989656	8	EEF1D
ITGA62	5.31889e-05	0.324164	0.055	0.339	1	8	ITGA6
HCCS1	5.39769e-05	0.252299	0.036	0.304	1	8	HCCS
CDK7	5.4997e-05	0.292573	0.036	0.303	1	8	CDK7
EBLN3P	5.51741e-05	0.40372	0.055	0.338	1	8	EBLN3P
REEP5	5.56251e-05	0.381799	0.073	0.373	1	8	REEP5
DHRS4L2	5.58834e-05	0.340905	0.055	0.338	1	8	DHRS4L2
CYSTM11	6.08962e-05	0.74175	0.091	0.406	1	8	CYSTM1
ATP5MC11	6.12251e-05	0.725197	0.291	0.847	1	8	ATP5MC1
NAMPT2	6.30066e-05	0.614935	0.109	0.441	1	8	NAMPT
NOP141	6.31994e-05	0.271552	0.036	0.3	1	8	NOP14
RRBP11	6.43838e-05	0.678132	0.127	0.477	1	8	RRBP1
PDCD2L	6.48658e-05	0.264262	0.036	0.3	1	8	PDCD2L
TMBIM61	6.96098e-05	0.69482	0.273	0.797	1	8	TMBIM6
CCNL1	7.29377e-05	0.542234	0.091	0.402	1	8	CCNL1
ATP5PB2	7.31288e-05	0.725769	0.291	0.837	1	8	ATP5PB
RPE1	7.35402e-05	0.494199	0.091	0.401	1	8	RPE
PIGT	7.44284e-05	0.734368	0.109	0.437	1	8	PIGT
EIF2AK2	7.52547e-05	0.339328	0.055	0.331	1	8	EIF2AK2
ATP6AP2	7.8138e-05	0.502204	0.109	0.436	1	8	ATP6AP2
SLC37A4	8.12425e-05	0.342905	0.055	0.329	1	8	SLC37A4
PPP1R16A	8.24933e-05	0.277291	0.036	0.294	1	8	PPP1R16A
ARL6IP51	8.25829e-05	0.419992	0.055	0.329	1	8	ARL6IP5
GSN1	8.5379e-05	0.753071	0.055	0.328	1	8	GSN
NMB1	9.04878e-05	0.263461	0.036	0.292	1	8	NMB
FGD4	0.000101054	0.285927	0.036	0.29	1	8	FGD4
STMN32	0.000103297	0.380977	0.055	0.324	1	8	STMN3
ANXA72	0.000104842	0.664135	0.091	0.393	1	8	ANXA7
UAP1	0.000110444	0.256981	0.036	0.288	1	8	UAP1
UACA1	0.00011252	0.332259	0.036	0.287	1	8	UACA
UTP62	0.000112699	0.367247	0.055	0.322	1	8	UTP6
ATP6V1B22	0.000117982	0.370988	0.055	0.321	1	8	ATP6V1B2
NUDT4	0.000119221	0.510446	0.073	0.355	1	8	NUDT4
CACFD1	0.000121413	0.262679	0.036	0.286	1	8	CACFD1
PTDSS1	0.000124831	0.379744	0.055	0.32	1	8	PTDSS1
NDUFA101	0.000125909	0.576494	0.145	0.497	1	8	NDUFA10
MAP2K11	0.000139192	0.298231	0.036	0.283	1	8	MAP2K1
HADHB2	0.000139915	0.350417	0.055	0.317	1	8	HADHB
DLD2	0.000140026	0.573082	0.127	0.457	1	8	DLD
MRGBP	0.000140368	0.314454	0.036	0.282	1	8	MRGBP
RMDN11	0.000141184	0.608405	0.073	0.352	1	8	RMDN1
PRKAG1	0.000148501	0.4592	0.055	0.316	1	8	PRKAG1
EEF1AKMT4	0.000156483	0.334043	0.055	0.314	1	8	EEF1AKMT4
TMEM189	0.000164386	0.488888	0.073	0.348	1	8	TMEM189
MT-ND26	0.000170722	0.403481	0.873	0.851	1	8	MT-ND2
FOS	0.000171074	1.10374	0.127	0.036	1	8	FOS
PKM4	0.000174829	0.48758	0.327	0.892	1	8	PKM
C6orf1322	0.000180094	0.278982	0.036	0.277	1	8	C6orf132
TMEM159	0.000180262	0.29602	0.055	0.311	1	8	TMEM159
OAT2	0.000180569	0.260756	0.036	0.277	1	8	OAT
PCYOX1	0.000182671	0.323373	0.036	0.276	1	8	PCYOX1
SERINC21	0.000185063	0.546242	0.073	0.345	1	8	SERINC2
ASL	0.000188685	0.511461	0.091	0.379	1	8	ASL
IER21	0.000190405	0.791808	0.2	0.601	1	8	IER2
AIFM11	0.00019821	0.30004	0.036	0.275	1	8	AIFM1
ATP1B1	0.000200761	0.66161	0.091	0.378	1	8	ATP1B1
AGPS1	0.000202298	0.2513	0.036	0.274	1	8	AGPS
STAT1	0.000204312	0.308919	0.036	0.274	1	8	STAT1
MVD1	0.000205649	0.415021	0.109	0.412	1	8	MVD
SORD1	0.000205679	0.5145	0.091	0.377	1	8	SORD
NDUFA14	0.000208506	0.702265	0.309	0.858	1	8	NDUFA1
TMOD3	0.000210253	0.308911	0.036	0.273	1	8	TMOD3
COX4I1	0.000213238	0.36148	0.673	0.94	1	8	COX4I1
TMX4	0.00021706	0.255714	0.036	0.272	1	8	TMX4
CTDSP1	0.000220408	0.326828	0.036	0.272	1	8	CTDSP1
COX191	0.00022445	0.458803	0.073	0.34	1	8	COX19
MT-ATP65	0.000230225	0.46889	0.836	0.85	1	8	MT-ATP6
NET1	0.000232694	0.482127	0.073	0.34	1	8	NET1
LGMN	0.000234387	0.526036	0.055	0.305	1	8	LGMN
ERP44	0.000239102	0.304393	0.036	0.27	1	8	ERP44
PRELID3B	0.000249601	0.698259	0.091	0.373	1	8	PRELID3B
FERMT1	0.00025107	1.48802	0.255	0.122	1	8	FERMT1
NBN	0.000255192	0.286658	0.036	0.269	1	8	NBN
DUSP62	0.000270573	0.294509	0.055	0.302	1	8	DUSP6
DERL1	0.000275391	0.354712	0.055	0.301	1	8	DERL1
PIGW	0.000277143	0.346534	0.036	0.267	1	8	PIGW
GAN	0.000281036	0.337229	0.036	0.266	1	8	GAN
LAP31	0.000289551	0.539523	0.091	0.369	1	8	LAP3
CARS1	0.000291585	0.38045	0.036	0.266	1	8	CARS
S100A16	0.000294405	1.91054	0.364	0.238	1	8	S100A16
JUND	0.000302481	0.571877	0.091	0.368	1	8	JUND
NOA1	0.000307458	0.406001	0.055	0.299	1	8	NOA1
RPAP3	0.000309458	0.435881	0.055	0.299	1	8	RPAP3
NDUFAF6	0.000310169	0.464386	0.055	0.299	1	8	NDUFAF6
CDC37L1	0.000311534	0.300286	0.036	0.264	1	8	CDC37L1
HSPE12	0.000314062	0.582016	0.691	0.95	1	8	HSPE1
DGCR2	0.000316647	0.366284	0.036	0.264	1	8	DGCR2
OLFM11	0.000330755	0.270738	0.036	0.263	1	8	OLFM1
FAM210B	0.000335838	0.556642	0.073	0.331	1	8	FAM210B
PRRC1	0.000350411	0.251275	0.036	0.261	1	8	PRRC1
C17orf58	0.00035055	0.280674	0.036	0.261	1	8	C17orf58
REPIN1	0.000353109	0.404248	0.055	0.295	1	8	REPIN1
MPC1	0.000359722	0.357238	0.055	0.295	1	8	MPC1
EIF2B5	0.000360654	0.30089	0.036	0.261	1	8	EIF2B5
KAT8	0.000364519	0.32823	0.055	0.295	1	8	KAT8
ACSL31	0.00037802	0.47991	0.073	0.328	1	8	ACSL3
SERINC3	0.000378431	0.393488	0.055	0.294	1	8	SERINC3
MAVS	0.000379837	0.352314	0.036	0.259	1	8	MAVS
B9D1	0.000381303	0.489748	0.055	0.294	1	8	B9D1
SOD12	0.00038519	0.656866	0.327	0.888	1	8	SOD1
RNF170	0.000387403	0.407955	0.055	0.293	1	8	RNF170
ENTPD6	0.000409787	0.263187	0.055	0.292	1	8	ENTPD6
ABLIM1	0.000416952	0.526367	0.055	0.291	1	8	ABLIM1
COX5B1	0.000419783	0.693313	0.636	0.918	1	8	COX5B
CYB561A3	0.000428554	0.495326	0.055	0.291	1	8	CYB561A3
MTIF2	0.000429754	0.31257	0.036	0.256	1	8	MTIF2
CIB1	0.000457925	0.778769	0.109	0.393	1	8	CIB1
DNPEP	0.000475822	0.710747	0.091	0.357	1	8	DNPEP
C6orf1061	0.00048924	0.288917	0.036	0.253	1	8	C6orf106
PEX13	0.000495948	0.279131	0.036	0.253	1	8	PEX13
NXF11	0.000496143	0.27377	0.036	0.253	1	8	NXF1
RBBP5	0.000499335	0.314186	0.036	0.253	1	8	RBBP5
HSD17B7	0.000499662	0.389279	0.055	0.287	1	8	HSD17B7
GABPB11	0.000511434	0.354056	0.036	0.252	1	8	GABPB1
SLC25A19	0.000522098	0.285486	0.018	0.217	1	8	SLC25A19
PTRH2	0.000533124	0.254913	0.036	0.251	1	8	PTRH2
RBM18	0.000539306	0.325544	0.055	0.285	1	8	RBM18
MTIF32	0.000543115	1.1654	0.218	0.614	1	8	MTIF3
NEO1	0.000549505	0.298613	0.036	0.251	1	8	NEO1
ZNF562	0.000564212	0.528369	0.073	0.318	1	8	ZNF562
CASP2	0.000568874	0.36332	0.036	0.25	1	8	CASP2
ZFAND11	0.000616633	0.641796	0.091	0.35	1	8	ZFAND1
SUN1	0.000642537	0.342269	0.036	0.247	1	8	SUN1
CPXM1	0.000650989	0.253138	0.036	0.246	1	8	CPXM1
TNIP1	0.000667682	0.44805	0.055	0.28	1	8	TNIP1
CYP2S12	0.000717328	0.428177	0.073	0.312	1	8	CYP2S1
RNF213	0.000725281	0.355968	0.036	0.244	1	8	RNF213
SNX1	0.000737587	0.467472	0.055	0.277	1	8	SNX1
POMP2	0.000767378	1.7903	0.618	0.915	1	8	POMP
MRPL481	0.00078044	0.602912	0.109	0.379	1	8	MRPL48
ERRFI1	0.000783048	0.275058	0.036	0.242	1	8	ERRFI1
CBL1	0.000789207	0.382337	0.036	0.242	1	8	CBL
KIF5B1	0.000792352	0.915437	0.236	0.643	1	8	KIF5B
WASHC1	0.000795412	0.334926	0.036	0.242	1	8	WASHC1
UTP14A2	0.000820456	0.280756	0.036	0.241	1	8	UTP14A
ATP6AP1	0.000899109	0.610155	0.109	0.375	1	8	ATP6AP1
GTF2H1	0.000900044	0.284108	0.036	0.238	1	8	GTF2H1
KRT191	0.00090342	1.93801	0.545	0.637	1	8	KRT19
SMAGP	0.000907698	0.450549	0.055	0.272	1	8	SMAGP
ALG5	0.00092132	0.676885	0.109	0.375	1	8	ALG5
INSIG1	0.000925449	0.640825	0.091	0.34	1	8	INSIG1
REEP41	0.000939861	0.455121	0.055	0.271	1	8	REEP4
JPT14	0.000957456	0.328839	0.345	0.904	1	8	JPT1
CCNH1	0.000959758	0.272868	0.036	0.237	1	8	CCNH
MGST12	0.000975324	0.404811	0.327	0.854	1	8	MGST1
VPS13A	0.000982001	0.388775	0.036	0.236	1	8	VPS13A
PMAIP11	0.000994742	0.298308	0.055	0.27	1	8	PMAIP1
HERPUD1	0.00102617	0.493142	0.055	0.269	1	8	HERPUD1
TXNDC15	0.0010967	0.255965	0.036	0.234	1	8	TXNDC15
GTF3A1	0.00111039	1.27484	0.309	0.811	1	8	GTF3A
TMEM106B	0.00112326	0.508279	0.055	0.267	1	8	TMEM106B
CD91	0.00112548	1.85057	0.345	0.237	1	8	CD9
TOMM70	0.00121455	0.299819	0.055	0.265	1	8	TOMM70
MT-CYB6	0.00122064	0.432725	0.873	0.844	1	8	MT-CYB
GALE1	0.00122251	0.263981	0.036	0.231	1	8	GALE
RAB9A1	0.00125313	0.598733	0.091	0.332	1	8	RAB9A
LYPLAL1	0.00125995	0.290748	0.036	0.23	1	8	LYPLAL1
FLNB1	0.00126043	0.302404	0.036	0.23	1	8	FLNB
C1GALT11	0.00130296	0.576304	0.073	0.297	1	8	C1GALT1
AC245595.1	0.00131469	0.534749	0.091	0.331	1	8	AC245595.1
TMEM53	0.00132088	0.271857	0.036	0.229	1	8	TMEM53
WRAP731	0.00137879	0.377233	0.036	0.228	1	8	WRAP73
MRPS352	0.00139909	0.846127	0.145	0.434	1	8	MRPS35
ETHE1	0.00144418	0.469883	0.073	0.294	1	8	ETHE1
COX7A21	0.0014485	0.683864	0.618	0.915	1	8	COX7A2
NPRL2	0.0014883	0.370324	0.036	0.226	1	8	NPRL2
LMNA	0.00156814	0.540455	0.091	0.326	1	8	LMNA
MGAT2	0.00157107	0.272245	0.036	0.225	1	8	MGAT2
ACTR102	0.00158118	0.411041	0.073	0.292	1	8	ACTR10
EIF12	0.00158137	0.717866	0.655	0.941	1	8	EIF1
C12orf75	0.00162416	0.97489	0.2	0.542	1	8	C12orf75
IRF2BP2	0.00164818	0.348422	0.036	0.223	1	8	IRF2BP2
NGLY1	0.00166772	0.298869	0.036	0.223	1	8	NGLY1
PPCS	0.00173225	0.626418	0.091	0.323	1	8	PPCS
CTSA	0.00173884	0.413222	0.055	0.256	1	8	CTSA
ATP6V1C11	0.00179499	0.416726	0.036	0.221	1	8	ATP6V1C1
ARL4A	0.00186636	0.854407	0.164	0.462	1	8	ARL4A
TMEM68	0.00186809	0.563996	0.073	0.287	1	8	TMEM68
NAPG	0.00187614	0.361524	0.036	0.22	1	8	NAPG
ZDHHC20	0.0018773	0.460709	0.055	0.254	1	8	ZDHHC20
CPNE3	0.00205492	0.716905	0.091	0.319	1	8	CPNE3
CLDN71	0.00206794	1.73045	0.291	0.181	1	8	CLDN7
PRKACB	0.00210699	0.334323	0.036	0.217	1	8	PRKACB
PRPS21	0.00217779	0.329548	0.036	0.216	1	8	PRPS2
CD471	0.0022268	0.542556	0.091	0.316	1	8	CD47
CDC451	0.00228058	0.345517	0.036	0.215	1	8	CDC45
SAR1B	0.00233062	0.369076	0.036	0.215	1	8	SAR1B
GLRX	0.00241952	0.525375	0.073	0.281	1	8	GLRX
WDR3	0.0024604	0.334816	0.036	0.213	1	8	WDR3
TPD521	0.00247576	0.610765	0.073	0.28	1	8	TPD52
LY6E3	0.002553	0.930531	0.291	0.738	1	8	LY6E
RIOK1	0.00266028	0.53793	0.073	0.278	1	8	RIOK1
MYL12B2	0.00266393	0.984098	0.309	0.778	1	8	MYL12B
PLPP22	0.00267313	0.380664	0.055	0.245	1	8	PLPP2
ERLIN2	0.00271668	0.292653	0.036	0.211	1	8	ERLIN2
SPAG51	0.00278273	0.369489	0.055	0.243	1	8	SPAG5
GTF2B1	0.00279341	0.344266	0.036	0.21	1	8	GTF2B
FDFT12	0.0027937	1.02428	0.291	0.729	1	8	FDFT1
ZC3H7A	0.00289793	0.259458	0.036	0.209	1	8	ZC3H7A
SCARB2	0.0029332	0.43357	0.055	0.242	1	8	SCARB2
TPMT1	0.00299432	0.742343	0.091	0.308	1	8	TPMT
HLA-C1	0.00300753	1.93401	0.455	0.445	1	8	HLA-C
FBH1	0.00303744	0.271641	0.036	0.208	1	8	FBH1
ATP5PD2	0.00308121	0.72143	0.345	0.87	1	8	ATP5PD
ABHD11	0.00311948	0.508072	0.073	0.274	1	8	ABHD11
PYGB	0.00317161	0.397804	0.036	0.207	1	8	PYGB
NFX1	0.00327506	0.319646	0.036	0.206	1	8	NFX1
RBCK1	0.00335485	1.17791	0.182	0.482	1	8	RBCK1
DDX101	0.00343804	0.446294	0.055	0.238	1	8	DDX10
PGK12	0.00356726	0.795153	0.327	0.813	1	8	PGK1
TMEM109	0.00363514	0.61758	0.091	0.303	1	8	TMEM109
C6orf136	0.00368941	0.516438	0.036	0.203	1	8	C6orf136
MT-ND34	0.0038519	0.433949	0.691	0.838	1	8	MT-ND3
RPP401	0.00386785	0.461247	0.073	0.268	1	8	RPP40
PARD6B	0.00393935	0.332469	0.036	0.201	1	8	PARD6B
DYRK2	0.00395114	0.421262	0.055	0.234	1	8	DYRK2
MAL21	0.00395386	0.476334	0.055	0.234	1	8	MAL2
PDLIM12	0.00400843	0.603171	0.109	0.334	1	8	PDLIM1
DNAH14	0.00407106	0.370316	0.036	0.2	1	8	DNAH14
EMC22	0.00411632	0.491476	0.073	0.266	1	8	EMC2
UHMK1	0.00413093	0.396732	0.036	0.2	1	8	UHMK1
ALDH3A21	0.00414762	0.68235	0.109	0.333	1	8	ALDH3A2
VDAC12	0.00418429	0.850807	0.327	0.811	1	8	VDAC1
GFPT1	0.00431957	0.572092	0.073	0.265	1	8	GFPT1
FAH1	0.00434721	0.375188	0.036	0.198	1	8	FAH
GSTO2	0.00440296	0.256455	0.036	0.198	1	8	GSTO2
DNAJC3	0.00447279	0.524173	0.073	0.264	1	8	DNAJC3
ARFRP1	0.00451752	0.543675	0.091	0.297	1	8	ARFRP1
FAM83H	0.00455769	0.429438	0.036	0.197	1	8	FAM83H
MTDH2	0.00456405	1.02303	0.273	0.673	1	8	MTDH
HSP90AA12	0.0046601	0.441698	0.709	0.981	1	8	HSP90AA1
IMPA1	0.00467335	0.339246	0.036	0.197	1	8	IMPA1
TMEM246	0.00489357	0.386032	0.036	0.195	1	8	TMEM246
TAF2	0.00492202	0.282509	0.036	0.195	1	8	TAF2
GNA12	0.00492736	0.33067	0.036	0.195	1	8	GNA12
COQ9	0.00512	0.305101	0.036	0.194	1	8	COQ9
JOSD2	0.00537969	0.259146	0.036	0.193	1	8	JOSD2
TMEM129	0.00549335	0.265524	0.018	0.159	1	8	TMEM129
RPL361	0.00567814	0.272417	0.909	0.989	1	8	RPL36
NEAT11	0.00580945	1.70099	0.273	0.177	1	8	NEAT1
CMTM8	0.00587362	0.41	0.036	0.191	1	8	CMTM8
JUNB	0.00590945	0.868744	0.109	0.04	1	8	JUNB
SEC23B1	0.00596935	0.283018	0.036	0.19	1	8	SEC23B
FOXJ3	0.00604916	0.27106	0.036	0.19	1	8	FOXJ3
MYLIP1	0.00609928	0.256852	0.036	0.189	1	8	MYLIP
DYNLT3	0.00610146	0.301297	0.036	0.189	1	8	DYNLT3
FHL2	0.00612509	0.958645	0.109	0.322	1	8	FHL2
FAM210A	0.00635009	0.412768	0.055	0.221	1	8	FAM210A
EHD4	0.00635436	0.495059	0.055	0.221	1	8	EHD4
EIF3J-DT	0.00655787	0.612455	0.073	0.253	1	8	EIF3J-DT
FABP52	0.00657636	0.575349	0.364	0.881	1	8	FABP5
TOB1	0.0065866	0.462634	0.055	0.22	1	8	TOB1
PLEC	0.00659217	0.330898	0.036	0.187	1	8	PLEC
TBL3	0.00663472	0.347307	0.036	0.187	1	8	TBL3
COX7B3	0.00669635	0.505293	0.364	0.885	1	8	COX7B
TBC1D20	0.00676155	0.350785	0.036	0.187	1	8	TBC1D20
CD46	0.00690053	0.334193	0.036	0.186	1	8	CD46
C6orf2031	0.00691036	0.397315	0.055	0.219	1	8	C6orf203
FAR1	0.00698971	0.377268	0.036	0.186	1	8	FAR1
DECR1	0.00722547	0.683004	0.091	0.283	1	8	DECR1
CHCHD101	0.00725837	0.897275	0.218	0.532	1	8	CHCHD10
CHPF	0.00730472	0.600956	0.073	0.25	1	8	CHPF
TMEM181	0.00730496	0.483531	0.055	0.217	1	8	TMEM181
SREBF1	0.00735236	0.388757	0.036	0.184	1	8	SREBF1
NANS1	0.0074851	0.907606	0.164	0.419	1	8	NANS
HINT3	0.00773296	0.353238	0.036	0.183	1	8	HINT3
TST	0.00788714	0.685675	0.091	0.281	1	8	TST
MRPL24	0.00792044	0.712961	0.091	0.281	1	8	MRPL24
EIF3K2	0.00840262	0.25922	0.382	0.916	1	8	EIF3K
VPS52	0.00846718	0.368496	0.036	0.181	1	8	VPS52
MFN2	0.00862882	0.403259	0.036	0.18	1	8	MFN2
PIGU	0.00880903	0.556049	0.073	0.245	1	8	PIGU
SH3KBP1	0.00918978	0.280462	0.036	0.178	1	8	SH3KBP1
P4HTM	0.00925149	0.37008	0.036	0.178	1	8	P4HTM
JMJD6	0.00925475	0.355554	0.036	0.178	1	8	JMJD6
DHRS4	0.0093211	0.367012	0.055	0.211	1	8	DHRS4
CARD19	0.00942803	0.71823	0.091	0.275	1	8	CARD19
JUP	0.00955837	0.724373	0.109	0.308	1	8	JUP
KAT2A	0.00960656	0.387709	0.036	0.177	1	8	KAT2A
RASSF7	0.00967538	0.628932	0.073	0.242	1	8	RASSF7
FAM118A	0.00997813	0.300319	0.036	0.176	1	8	FAM118A
TFAP2B	0	1.16399	0.868	0.012	0	9	TFAP2B
SNAI2	1.97663e-237	0.855435	0.842	0.02	3.76943e-233	9	SNAI2
SOX10	4.26433e-208	0.493905	0.711	0.015	8.13207e-204	9	SOX10
EDNRA	5.69046e-189	0.441865	0.711	0.018	1.08517e-184	9	EDNRA
MEF2C	9.16171e-134	0.332385	0.342	0.005	1.74714e-129	9	MEF2C
TFAP2A1	3.13843e-88	1.05568	0.921	0.078	5.98498e-84	9	TFAP2A
PRELP	4.26791e-79	0.337607	0.421	0.015	8.1389e-75	9	PRELP
INKA1	1.76265e-76	0.405905	0.553	0.029	3.36137e-72	9	INKA1
FOXD3	2.8746e-67	0.388173	0.447	0.022	5.48186e-63	9	FOXD3
PAX31	3.7726e-63	0.477954	0.684	0.056	7.19435e-59	9	PAX3
DLC1	1.06042e-60	0.267248	0.474	0.026	2.02223e-56	9	DLC1
ETS1	6.26401e-56	0.265755	0.474	0.029	1.19455e-51	9	ETS1
HAPLN11	6.41363e-48	0.309117	0.474	0.033	1.22308e-43	9	HAPLN1
NGFR	6.57233e-45	0.71753	0.842	0.133	1.25334e-40	9	NGFR
STRA6	5.56497e-43	0.310762	0.605	0.063	1.06124e-38	9	STRA6
RHOB	3.45535e-37	0.716841	0.921	0.202	6.58935e-33	9	RHOB
MSX11	5.61661e-32	0.342151	0.342	0.026	1.07109e-27	9	MSX1
FOXD3-AS11	9.3879e-32	1.62586	0.763	0.143	1.79027e-27	9	FOXD3-AS1
S100B	5.71053e-29	0.753906	0.605	0.099	1.089e-24	9	S100B
ERBB31	1.09184e-28	0.420096	0.737	0.151	2.08214e-24	9	ERBB3
GYPC1	1.24766e-28	0.83042	0.921	0.292	2.37929e-24	9	GYPC
NPY	5.12396e-27	0.838889	0.237	0.015	9.7714e-23	9	NPY
CRABP22	3.62945e-25	1.82353	1	0.75	6.92137e-21	9	CRABP2
COL9A2	4.06107e-25	0.255375	0.553	0.085	7.74446e-21	9	COL9A2
OLFM31	5.71944e-25	0.454345	0.579	0.1	1.0907e-20	9	OLFM3
NR2F12	5.24529e-24	0.552773	0.711	0.141	1.00028e-19	9	NR2F1
GNG11	1.43144e-19	0.268437	0.395	0.058	2.72976e-15	9	GNG11
CDC42EP1	2.16044e-18	0.317719	0.5	0.097	4.11996e-14	9	CDC42EP1
2020-09-04	8.27669e-18	0.342844	0.5	0.099	1.57837e-13	9	2020-09-04
GPSM3	8.02303e-17	0.31409	0.632	0.164	1.52999e-12	9	GPSM3
ARL6IP52	4.64775e-16	0.561869	0.816	0.323	8.86327e-12	9	ARL6IP5
[truncated: 75 more rows]
