# Supplementary material for: Functional in vivo and in vitro effects of 20q11.21 genetic aberrations on hPSC differentiation
Source: Sci Rep. 2020 Oct 29;10:18582. doi: 10.1038/s41598-020-75657-7 (PMC7596514; doi:10.1038/s41598-020-75657-7)
Supplement: Supplementary file 7 — Supplementary Table S7. [file 41598_2020_75657_MOESM7_ESM.xlsx]

## Sheet: TableS7
Supplementary Table S6. Information of all individual slide sections examined from each teratoma samples
Geroup	Sample	Slide section	Reading	Endo:Meso:Ecto	Histological evaluation			Tumorigenic
					Endoderm	Mesoderm	Ectoderm
Control	hFSiPS3-1	Initial	Teratoma	4:3.5:2.5	Guts; Ciliated epithelium	Cartilage; Adipocytes; Smooth muscles	Neural crest; Neurons; Nerve tissue; Pigmented cells; Stratified squamous epithelium	Negative
		added 1	Teratoma	04:03:03	Guts; Ciliated epithelium; Duct-like structures	Cartilage; Adipocytes; Smooth muscles	Neural crest; Neurons; Nerve tissue; Pigmented cells; Stratified squamous epithelium; Skin appendages (hair follicles & sebaceous gland)	Negative
		added 2	Teratoma	04:03:03	Guts; Ciliated epithelium; Duct-like structures	Cartilage; Adipocytes; Smooth muscles	Neural crest; Neurons; Nerve tissue; Pigmented cells; Stratified squamous epithelium; Skin appendages (hair follicles & sebaceous gland)	Negative
		added 3	Teratoma	04:03:03	Guts; Ciliated epithelium; Duct-like structures	Cartilage; Adipocytes; Smooth muscles	Neural crest; Neurons; Nerve tissue; Pigmented cells; Stratified squamous epithelium; Skin appendages (hair follicles & sebaceous gland)	Negative
		added 4	Teratoma	04:03:03	Guts; Ciliated epithelium; Duct-like structures	Cartilage; Adipocytes; Smooth muscles	Neural crest; Neurons; Nerve tissue; Pigmented cells; Stratified squamous epithelium; Skin appendages (hair follicles & sebaceous gland)	Negative
		added 5	Teratoma	04:03:03	Guts; Ciliated epithelium; Duct-like structures	Adipocytes; Smooth muscles	Neural crest; Neurons; Nerve tissue; Stratified squamous epithelium; Skin appendages (hair follicles)	Negative
		added 6	Teratoma	04:03:03	Guts; Ciliated epithelium; Duct-like structures	Adipocytes; Smooth muscles	Neural crest; Neurons; Nerve tissue; Stratified squamous epithelium; Skin appendages (hair follicles)	Negative
		added 7	Teratoma	04:03:03	Guts; Ciliated epithelium; Duct-like structures	Adipocytes; Smooth muscles	Neural crest; Neurons; Nerve tissue; Stratified squamous epithelium; Skin appendages (hair follicles)	Negative
		added 8	Teratoma	04:03:03	Guts; Ciliated epithelium; Duct-like structures	Adipocytes; Smooth muscles	Neural crest; Neurons; Nerve tissue; Stratified squamous epithelium; Skin ppendages (hair follicles)	Negative
	hFSiPS3-2	Initial	Teratoma	05:05:00	Guts; Duct-like structures with goblet cells	Smooth muscle	None	Negative
		added 1	Teratoma	06:04:00	Guts; Duct-like structures with goblet cells	Smooth muscle	None	Negative
		added 2	Teratoma	05:05:00	Guts; Duct-like structures with goblet cells	Smooth muscle	None	Negative
		added 3	Teratoma	06:04:00	Guts; Duct-like structures with goblet cells	Smooth muscle	None	Negative
		added 4	Teratoma	06:04:00	Guts; Duct-like structures with goblet cells	Smooth muscle	None	Negative
		added 5	Teratoma	06:04:00	Guts; Duct-like structures with goblet cells	Smooth muscle	None	Negative
		added 6	Teratoma	06:04:00	Guts; Duct-like structures with goblet cells	Smooth muscle	None	Negative
		added 7	Teratoma	06:04:00	Guts; Duct-like structures with goblet cells	Smooth muscle	None	Negative
		added 8	Teratoma	06:04:00	Guts; Duct-like structures with goblet cells	Smooth muscle	None	Negative
Case	hFSiPS1-1	Initial	Teratoma	05:05:00	Glandular duct-like structures with goblet cells	Cartilage	None	Negative
		added 1	Teratoma	06:04:00	Glandular duct-like structures with goblet cells	Cartilage; Smooth muscle	None	Negative
		added 2	Teratoma	06:04:00	Duct-like structures with goblet cells	Cartilage; Smooth muscle	None	Negative
		added 3	Teratoma	06:04:00	Duct-like structures with goblet cells	Cartilage; Smooth muscle	None	Negative
		added 4	Teratoma	06:04:00	Duct-like structures with goblet cells	Cartilage; Smooth muscle	None	Negative
		added 5	Teratoma	06:04:00	Duct-like structures with goblet cells	Cartilage	None	Negative
		added 6	Teratoma	09:01:00	Duct-like structures with goblet cells	Cartilage	None	Negative
		added 7	Teratoma	08:02:00	Duct-like structures with goblet cells	Cartilage	None	Negative
	hFSiPS1-2L	Initial	Teratoma	06:04:00	Duct or glandular duct-like structures with or without goblet cells	Cartilage	None	Negative
		added 1	Teratoma	09:01:00	Duct or gland-like structures with or without goblet cells	Cartilage	None	Negative
		added 2	Teratoma	9.5:0.5:0	Duct or gland-like structures with or without goblet cells	Cartilage	None	Negative
		added 3	Teratoma	09:01:00	Duct or gland-like structures with or without goblet cells	Smooth muscle	None	Negative
		added 4	Teratoma	09:01:00	Duct or gland-like structures with or without goblet cells	Osteoid (bone)	None	Negative
		added 5	Teratoma	09:01:00	Duct or gland-like structures with or without goblet cells	Smooth muscle	None	Negative
		added 6	Teratoma	8.5:1:0.5	Duct or gland-like structures with or without goblet cells	Osteoid (bone); Smooth muscle	Pigmented cells	Negative
		added 7	Teratoma	09:01:00	Duct or gland-like structures with or without goblet cells	Smooth muscle	None	Negative
	hFSiPS1-4	Initial	Teratoma	05:04:01	Glandular duct-like structures with goblet cells	Cartilage; Bone (osteoid)	Stratified squamous epithelium	Negative
		added 1	Teratoma	05:03:02	Glandular duct-like structures with goblet cells	Cartilage; Bone (osteoid)	Stratified squamous epithelium	Negative
		added 2	Teratoma	05:02:03	Glandular duct-like structures with goblet cells	Cartilage; Bone (osteoid)	Stratified squamous epithelium	Negative
		added 3	Teratoma	05:02:03	Glandular duct-like structures with goblet cells	Cartilage; Bone (osteoid);	Stratified squamous epithelium	Negative
		added 4	Teratoma	05:02:03	Glandular duct-like structures with goblet cells	Cartilage; Bone (osteoid);	Stratified squamous epithelium	Negative
		added 5	Teratoma	06:01:03	Glandular duct-like structures with goblet cells	Bone (osteoid);	Stratified squamous epithelium	Negative
